# Supplementary material for: Loss of NAC1 Expression Is Associated with Defective Bony Patterning in the Murine Vertebral Axis
Source: PLoS One. 2013 Jul 26;8(7):e69099. doi: 10.1371/journal.pone.0069099 (PMC3724875; doi:10.1371/journal.pone.0069099)
Supplement: File S1 — (XLSX) [file pone.0069099.s001.xlsx]

## Sheet: FDR_log2quantile_filtered.txt
geneSymbol	logFC	AveExpr	t	P.Value	adj.P.Val	B	nuID
Zfp330	3.89895	8.2392	44.9879	7.05e-14	1.16e-09	11.2344	6fTnqw70d5PJr5TvRY
Man2b1	2.48286	8.34692	26.6321	2.21e-11	1.82e-07	10.3076	NgoqkpdV9357BT0QA0
Scoc	1.30695	8.20714	13.6319	2.93e-08	0.000160498	7.52536	Zl_OLhvJzOjuw10T5I
BC056474	1.26932	9.72499	11.7865	1.33e-07	0.000455265	6.63524	f6nVJ4OgoL6d.f6pXk
Prdx2	1.06195	7.44139	11.7399	1.38e-07	0.000455265	6.60971	un7kHh3svOXfRRCuik
Epb4.1l4a	-0.866311	8.3642	-8.46215	3.68e-06	0.0100921	4.31604	uod6l5NIeuH.PVFAe8
Vps35	0.954312	11.3217	8.21453	4.9e-06	0.011523	4.09461	rihKLHubgPSbqf1eDk
Matn4	0.758875	8.71145	7.91133	7.03e-06	0.0144512	3.81237	HueuqCh5xHZZif76P0
Dusp14	-0.873609	8.97759	-7.77743	8.26e-06	0.0151071	3.68371	lq72r8IjqiqAxub5e4
Lpcat2	0.619608	7.09411	7.51544	1.14e-05	0.0187833	3.42462	idUtbn8evoMP_edk6U
Rap1gap	0.581653	8.12714	6.14681	7.08e-05	0.0847748	1.90073	Hf6CV7pROztLCr7EAw
Fxyd5	-0.537727	9.93576	-6.12555	7.29e-05	0.0847748	1.87466	QspL7dD.l4NlEri5qU
Nkd1	0.581637	8.01102	6.10059	7.56e-05	0.0847748	1.84396	K667GIlKepKW1IhGBE
Rtn4	-0.482909	8.49361	-6.04536	8.18e-05	0.0847748	1.77565	Wq7jUJzUgNI4KUVPSo
Prdx2	0.487209	6.91582	5.93999	9.52e-05	0.0847748	1.64391	NeJOuoRLiFAw8cpeio
Amd2	-0.579128	7.96938	-5.93486	9.59e-05	0.0847748	1.63744	BQqxURaD9SggNi.fDs
Ptprs	0.517501	9.66195	5.88308	0.000103441	0.0847748	1.57196	6Z7._pIJJK4ZV7OyMA
Steap1	-0.505393	10.562	-5.83915	0.000110298	0.0847748	1.51605	il6DA6sjtLQ.s6xOXU
Sfrp1	0.529949	7.8842	5.83241	0.000111393	0.0847748	1.50744	Zd76F9Mlobr0I7nUgk
Rnaseh2a	-0.488499	8.16431	-5.83238	0.000111399	0.0847748	1.50739	xeAhagA0XXH0lKlZIU
Ppap2a	-0.484695	8.73577	-5.80378	0.000116172	0.0847748	1.47078	33seEEm4LFbFOEsU1Y
Gbf1	0.551335	9.68392	5.79007	0.000118538	0.0847748	1.45317	NvrSfovn6RRoq6EjKE
Ercc5	0.472191	8.74545	5.72385	0.000130707	0.0847748	1.36771	HDaedI7l4fLiIV106g
Myh8	0.556125	8.45557	5.7118	0.000133061	0.0847748	1.35208	fnq0fl3er8f91x54cA
Wwp2	0.529105	10.84	5.69408	0.000136604	0.0847748	1.32905	9nJyRQvr4SPv_45_V4
Bicc1	0.491006	10.2172	5.68871	0.000137699	0.0847748	1.32205	B2Us09IT5ibS6Wesms
Gramd1b	0.532385	7.73525	5.68192	0.000139093	0.0847748	1.31321	0o38Hsf5eme5kK3gF8
Cpxm1	0.473382	7.98531	5.58407	0.000160977	0.0946087	1.18481	HdpPmjntPluipPBRjs
Irx3	-0.6718	8.84079	-5.51509	0.000178585	0.101338	1.09333	KU3oZ53rfNJ3ddt8H8
Cthrc1	-0.493403	10.0417	-5.33682	0.00023427	0.125516	0.853054	xg7txChSSi9WtuOolc
Smtn	0.460316	9.62661	5.3308	0.000236448	0.125516	0.844839	lZTieb_ZpCDtyUd50Q
Calr	-0.436525	11.3736	-5.2653	0.000261553	0.125676	0.755114	0ChXjnlCWgh6jgYlCM
NA	0.457986	8.14451	5.25494	0.000265774	0.125676	0.740863	3unXhD3Hw.UbNH.UTk
NA	0.465951	9.47049	5.25366	0.000266303	0.125676	0.739091	WkI7.iuJ.rXlZfutN4
Adh5	-0.466327	10.0563	-5.20964	0.000285104	0.125676	0.6783	rVHcTVEu6IOQv_3g1w
Aqp1	0.593164	9.12311	5.18859	0.00029459	0.125676	0.649101	rnkR23W9XJIR7FR8Eg
Ciapin1	-0.421897	10.7338	-5.17313	0.00030177	0.125676	0.627608	uqCKujmXCgd5167xLk
NA	0.453229	9.26516	5.1565	0.000309695	0.125676	0.604458	fkuUogdUl0lhPigSEI
Arhgef25	0.409385	10.7342	5.14438	0.000315613	0.125676	0.587548	ohEo1tL1HV5ORRhUdA
Mmp2	0.503781	10.9626	5.13488	0.000320339	0.125676	0.574265	l15UCh2r7eE2eTjk3Q
Capn6	0.420971	11.9521	5.12365	0.000326016	0.125676	0.55856	90TfNULVF1BDP0ufeQ
Aqp1	0.522939	9.95293	5.09378	0.000341641	0.125676	0.516679	HgUoX7N7ed7s79.kPg
NA	0.45459	11.7248	5.0743	0.000352259	0.125676	0.489276	ZUSfl7NeX7l37IPSJA
Manbal	-0.829083	9.75144	-5.07162	0.000353743	0.125676	0.48551	ol.h9BS11UTds9XhS4
Sigmar1	-0.411009	9.18021	-5.06034	0.000360079	0.125676	0.469609	HeEU03ekX1FDoCKkUY
Fbln2	0.559205	8.78906	5.05984	0.000360363	0.125676	0.468901	cwfDTnievrfi3cVyKg
Adam9	-0.45283	8.53411	-5.05401	0.000363689	0.125676	0.460669	xoJLr9fIwcSDzHrd6g
Pmp22	-0.554827	11.1098	-5.04898	0.00036658	0.125676	0.453574	QS6GRaL_5eKcN53iMk
Mgst2	-0.556386	8.49561	-4.99783	0.00039743	0.133472	0.381097	rXgYMXof075QgHiglc
Gfpt2	0.463678	9.76558	4.9514	0.000427807	0.136759	0.314937	lR.rVp1SXiOVREIq68
Stx8	-0.437435	9.49758	-4.94755	0.000430438	0.136759	0.309427	WloohSK.q.44jWEEkk
Ccne2	-0.452558	7.85616	-4.94062	0.000435208	0.136759	0.299519	Ennll87T.F1PguvCAk
Pprc1	0.400227	8.95515	4.93308	0.00044046	0.136759	0.288732	ok.klPiLpRC_aSkhiQ
Col16a1	0.43313	10.8382	4.90972	0.000457172	0.139319	0.255229	0UCfEod46vuDv7nPXs
Rad23a	0.413653	8.44855	4.87002	0.000487118	0.143233	0.198097	H9SgleJeBOve1KAlKY
NA	-0.735407	8.97967	-4.862	0.000493416	0.143233	0.186521	6WFWb_dJ.g9Wd7I3tk
Mcm7	-0.406503	8.61843	-4.85676	0.000497578	0.143233	0.178952	QiI._JX0LXlEW1WkmM
Fibcd1	0.406137	8.57035	4.84774	0.000504832	0.143233	0.165905	xvnH6p7uRWu37sV_30
Pawr	-0.425917	9.28607	-4.82425	0.000524237	0.143606	0.131891	9qi_lxDl88cObml97s
Med24	0.472232	9.3546	4.81976	0.000528039	0.143606	0.125371	Wtf4FJFQId4ktXOtFU
Vamp8	-0.419808	10.4074	-4.80928	0.00053702	0.143606	0.110154	WdPMf.lHrFNVHwi1fU
Mib2	0.45734	9.8877	4.78241	0.00056078	0.143606	0.0710677	3R1EZbp42SF9fQBV7M
Actn2	0.453983	7.06527	4.78157	0.000561538	0.143606	0.0698486	on22Inl1o0pUseTQiA
Pkdcc	0.468699	8.28462	4.77595	0.00056666	0.143606	0.0616472	iupJLnZNTOJQhyLook
Adss	-0.404991	9.12539	-4.77532	0.000567234	0.143606	0.0607331	3Ko_le7PXcCedouh9o
Myl4	0.459703	9.64771	4.7657	0.00057612	0.143646	0.0466893	lxos_h0Tp93hUQX1eg
Rnf144a	0.388226	9.00612	4.74884	0.000592041	0.145412	0.022055	67MAQA5O7a05kbkRsg
Gm7117	-0.404189	8.17393	-4.73953	0.000601032	0.14545	0.00842865	T3Et1AgL6Y4T5QpxS4
BC085271	-0.445505	10.3551	-4.69691	0.00064405	0.152655	-0.0541085	NlIiff9evxIU94ZK5w
G3bp1	-0.414012	9.63129	-4.69186	0.000649361	0.152655	-0.0615421	NvRBhN9KxQjit9rp.s
Rcsd1	0.42645	8.26592	4.67364	0.000668901	0.155034	-0.088387	Hs17WqMASr_Sgzq2t4
Col4a1	0.403756	9.4825	4.64495	0.000700933	0.158131	-0.130767	ih4OHh9WxhJQpf7yXU
Ints7	0.390087	7.96376	4.64448	0.000701479	0.158131	-0.131473	HVnev3HI4bPHcReO3I
2010111I01Rik	-0.447376	9.36953	-4.59933	0.000755231	0.164774	-0.198427	foSJNpUrrh4DnvcCKw
Bicc1	0.411243	11.2165	4.59926	0.000755319	0.164774	-0.198532	EEY1uhLfR5HZeV_kdo
NA	-0.394511	8.51628	-4.5947	0.00076099	0.164774	-0.205319	ouXAiR6BXgoTJPvq9I
Asns	-0.422876	8.87455	-4.57473	0.000786329	0.167748	-0.23505	KljCLigMV8.une8Q64
Pygl	0.395171	8.4337	4.5662	0.000797432	0.167748	-0.24778	caN4I.VzUGLUkOq8uU
NA	-0.429559	9.64281	-4.55065	0.000818081	0.167748	-0.270999	rugTujVKf6d4oDWFcQ
NA	-0.40555	9.75361	-4.54813	0.000821477	0.167748	-0.274762	NkF06CumigskEDUUmo
Hprt	-0.423799	7.80656	-4.54066	0.000831643	0.167748	-0.285936	0Urzhcj_.7MXDTzlig
Kcna6	0.531357	8.8833	4.53757	0.000835886	0.167748	-0.29056	QnreNAoiiu8o43qNoI
Col6a1	0.402526	13.215	4.52292	0.000856312	0.169777	-0.312501	Et618unLX1HeAkCuc0
Gemin6	-0.477066	9.07137	-4.48656	0.000909305	0.173497	-0.367102	H3mm.V4tuSL36j6aXc
Dscr3	-0.401695	7.92463	-4.48553	0.000910849	0.173497	-0.368645	ZmtXvpQoXhQhe4PTb0
Taf9	-0.522175	9.25307	-4.4823	0.00091574	0.173497	-0.373518	orEUqvoAFEcpAgfk0I
Mras	0.358963	10.7998	4.4798	0.000919533	0.173497	-0.377278	QV.m4SzySukvtu4omI
Suv420h2	0.409645	8.23395	4.4744	0.000927792	0.173497	-0.385414	x.9Guc1euceq7aop9c
Otog	0.379313	7.60657	4.46757	0.000938341	0.173498	-0.395702	N5I1XX95Hn_5x6t0Cs
NA	-0.376931	8.23397	-4.44599	0.000972513	0.177819	-0.428263	QkeHun1eKKSHnixOQI
4930402H24Rik	0.406131	7.37623	4.43199	0.000995378	0.177991	-0.449426	6iAqV6RIoisI6JM6t4
Poldip3	-0.419336	8.67188	-4.42572	0.00100582	0.177991	-0.458929	xXqskgvt9uCCjhlNHk
Mtmr9	0.414679	7.84017	4.42566	0.0010059	0.177991	-0.459006	Wl7yldR8OJK657RdHE
NA	0.423619	9.01275	4.41499	0.00102392	0.179251	-0.475178	NkIp54CLRQp59VnofQ
Elovl1	-0.355505	9.40151	-4.3956	0.0010575	0.180263	-0.504584	N1pXjV.gV9HnlZev1E
Dkk3	0.5013	8.54671	4.38911	0.00106899	0.180263	-0.514439	BnO5wt9RMIkWLF3wGU
Drp2	0.475214	8.6509	4.38453	0.0010772	0.180263	-0.521411	xSJ93rgoEPR7I7n1FY
NA	-0.351926	10.8859	-4.38365	0.00107878	0.180263	-0.522748	6paF.ixF2oy4olaYAk
Tspan7	-0.383773	7.93814	-4.38049	0.00108447	0.180263	-0.527542	ZlXR7rUIOURF.WyM5Y
Gm14296	-0.417336	11.7057	-4.37326	0.00109765	0.180438	-0.538554	f0dKCLqf56NfdIIt3M
Scarf2	0.393173	12.2282	4.35619	0.00112937	0.180438	-0.564541	61TeoX3o6nXTJKUCf0
Myl12b	-0.510118	10.0433	-4.35222	0.0011369	0.180438	-0.570599	utiQAJghQhRQgmV0mY
NA	0.34952	8.58047	4.34712	0.00114663	0.180438	-0.578377	iea95Kdc_S3vs6.oxw
Gm4245	-0.409768	8.14569	-4.34574	0.00114929	0.180438	-0.58049	cnSB1ATo.LRc44bk7g
Ap1s1	-0.481519	8.98688	-4.34468	0.00115131	0.180438	-0.582096	99B.iAlx.Nehi.eOro
Uchl1	-0.402004	7.71815	-4.33453	0.00117103	0.180874	-0.597592	3iD0eJmJKqK1n3eW6c
Adamts2	0.415155	8.18174	4.32543	0.00118902	0.180874	-0.611505	KinVdDt3JFDlHgjRUg
1500015O10Rik	0.443628	9.6517	4.32541	0.00118905	0.180874	-0.61153	u64ccUm0844I5pT61U
Brd4	0.445201	10.6481	4.31901	0.00120188	0.180874	-0.621326	0VeuK8TuU4gVHcRTLk
Comp	0.495744	13.6683	4.31546	0.00120905	0.180874	-0.626752	lNXihxiLRaeSItyoUs
Gnas	-0.362656	11.0275	-4.29384	0.00125372	0.180988	-0.659881	0oi3pAJFPuCSOKNeTs
Abcd3	0.486921	9.29291	4.2934	0.00125464	0.180988	-0.660551	ioGt3h16EHHXs2nenU
Ttyh3	0.37649	7.51309	4.29216	0.00125726	0.180988	-0.662456	f4Uq3f7.00Sa67lkV8
Dhx38	0.37074	9.63046	4.28866	0.00126466	0.180988	-0.66782	xn4kkorp6FNsVGwXlQ
NA	-0.357742	9.03889	-4.27695	0.0012898	0.180988	-0.685801	ll5b6_fpwP40XnIbv4
NA	0.349385	10.447	4.26364	0.001319	0.180988	-0.706253	6NWcy.TUp3TSGzW6Xk
NA	-0.403387	8.51146	-4.25834	0.00133082	0.180988	-0.714402	xmjHS04LWrJh936uls
Mgp	0.435504	13.4615	4.2571	0.0013336	0.180988	-0.716315	WSiA5QRfztV0kiumJw
Actb	-0.458524	8.12959	-4.25529	0.00133767	0.180988	-0.719099	NrgphJL6_iQE1VAvcQ
Lsm12	-0.345613	9.3483	-4.25527	0.00133771	0.180988	-0.719127	3COmkXWpix9JvqJSu0
2210018M11Rik	0.372163	10.5506	4.24882	0.00135235	0.180988	-0.729071	NZaLkfyJebrxQO1KgE
Kdelr2	-0.340439	12.0856	-4.24679	0.00135698	0.180988	-0.732195	QClFzjoDRjF9Yui9es
Vamp5	-0.383053	7.58143	-4.22386	0.00141047	0.180988	-0.767542	9lJJKaGC4aA050EP2E
Cyb5b	0.347076	10.8358	4.22345	0.00141144	0.180988	-0.768173	Qdf2vP6ft.15FdB4uk
Fto	0.367901	11.5653	4.2216	0.00141587	0.180988	-0.771039	uVPrcL063n7Pnue7k8
Tbl3	0.385541	7.95692	4.2196	0.00142065	0.180988	-0.774118	x56XGGq5qrR6KX55XE
Atp5f1	-0.376774	11.1284	-4.21554	0.00143043	0.180988	-0.780391	cX8Vwh67BKF87n6B6E
NA	0.370399	10.3666	4.21306	0.00143645	0.180988	-0.784232	l3tR_9ECSX0Ru0uIvY
0610009B22Rik	-0.489866	8.80706	-4.2115	0.00144023	0.180988	-0.786642	c30eG3GHzE0D_U4NX8
Ppil1	-0.450391	8.97115	-4.20729	0.0014505	0.180988	-0.79314	cb0l1JuL31KDORJ0dk
Akap8l	0.410668	8.52584	4.20554	0.00145481	0.180988	-0.795854	3tTBXxWkqdW6WKegtQ
Rbm5	0.375396	10.5259	4.20514	0.00145579	0.180988	-0.796468	97tXH16qfiCdouvtBE
Atp5o	-0.342249	9.1857	-4.19921	0.00147046	0.180988	-0.805638	omUst3.T_r_FxJZWoA
NA	0.411122	12.1731	4.19788	0.00147378	0.180988	-0.807701	0J3SS8pG4qRr3ay0UQ
NA	-0.382302	8.97071	-4.18671	0.0015019	0.183076	-0.824994	EiiUhlSNXdnm.VQDL0
Gpt2	0.401594	9.69388	4.18145	0.00151532	0.183354	-0.833136	Tk00vfWXXyTr3_wSU4
Rnft2	0.379936	7.54904	4.16712	0.00155257	0.186489	-0.855361	ZqE7f67f4gX3lDAXVU
2610507B11Rik	0.369441	10.3116	4.16278	0.00156402	0.186504	-0.86209	uhUqPu1CXLNed.apBI
Atl3	-0.400025	8.14779	-4.1567	0.00158023	0.187081	-0.871528	uKdTvtV0mB5JrpNiKI
Mau2	0.33688	8.32425	4.14974	0.00159902	0.187954	-0.88235	lclfq1SoXFdDF5NElc
NA	-0.354545	8.36503	-4.12908	0.00165613	0.192009	-0.914483	9NOeiOmHnw49XFI2iE
Gemin6	-0.423187	9.05399	-4.12882	0.00165686	0.192009	-0.914889	Hmm.V4tuSL36j6aXeg
Csf2ra	0.328487	7.82711	4.12458	0.00166884	0.192046	-0.921489	W5dL1KjpKhJuTNVFsM
Uaca	0.360415	10.1503	4.1121	0.00170464	0.193727	-0.94093	Kknh_iXteeuc5PerkE
Eno2	0.331088	7.52674	4.11129	0.001707	0.193727	-0.942197	6tUS_UU3W6f4DhRRTw
Timp3	-0.402215	9.801	-4.10192	0.00173445	0.195493	-0.956811	xKQXlbexAAdAqeI4G0
Rab11fip4	0.431653	9.76064	4.09182	0.00176456	0.195587	-0.972584	xXSCUuvkjpfJ.qfqCg
Pmp22	-0.376936	11.9425	-4.08978	0.00177068	0.195587	-0.975757	iohWMQGvTB5.TFycp4
Slc6a12	-0.598712	9.04237	-4.0897	0.00177093	0.195587	-0.975885	KbuJdSTRV5JJwQl5Og
NA	0.334402	8.18128	4.07909	0.00180325	0.195792	-0.992463	NohXqARFDRQfnThPn0
Lrfn3	0.343036	8.34153	4.07262	0.00182327	0.195792	-1.00258	WoRV2oXpdIdFA_dGv8
Glg1	0.486818	11.7841	4.06938	0.00183338	0.195792	-1.00765	QSenn_usn.vpgr8Xl4
Dcps	-0.406366	8.60567	-4.06521	0.00184648	0.195792	-1.01418	H4oE91qChCCU14JnFI
Actn2	0.34385	7.56881	4.06003	0.00186288	0.195792	-1.02229	uaoCYXcOd.ew1cVzSA
Ctcfl	-0.384814	7.72179	-4.04914	0.00189788	0.195792	-1.03935	0..e16B0d7IUp6XYHQ
Inppl1	0.350353	9.74797	4.04909	0.00189805	0.195792	-1.03943	fm0ihLnkvzVF_pHSAo
Pfkm	0.323289	10.283	4.04864	0.00189952	0.195792	-1.04014	xrREp6t3cucacj9Jx0
Dph3	-0.363003	10.4948	-4.04833	0.00190052	0.195792	-1.04062	Hj_gDogjulG7XJ50dM
NA	0.358022	9.29993	4.04543	0.00190996	0.195792	-1.04517	3U4m66ff4TeGFBV5_k
Xpo5	0.347128	8.35498	4.04513	0.00191095	0.195792	-1.04564	QSJ6gMkHINitHtRXEk
Tlk2	0.342058	8.97136	4.04018	0.00192717	0.195792	-1.0534	HLgFbPJixukO9PWtI4
NA	0.338922	11.0354	4.0401	0.00192746	0.195792	-1.05353	W65S5rqYvOIXieSHoM
2410127L17Rik	-0.389459	7.24435	-4.03374	0.00194855	0.195939	-1.06351	3XfR_hCNaA5PhTDSgM
Nisch	0.361967	11.8442	4.0302	0.00196038	0.195939	-1.06906	uUsSqFyJ5SRQsw9e_U
NA	0.350271	7.60042	4.02597	0.00197462	0.195939	-1.07571	Eepd4FCHc1QKUfx4p0
Igfbp4	0.477747	11.0013	4.01855	0.00199988	0.195939	-1.08736	QVxXzF1zVlN3FVepP8
Serping1	0.33786	7.43518	4.01657	0.00200667	0.195939	-1.09047	HXneoUkESvVLfTq27M
Gdf10	-0.403288	9.91473	-4.0108	0.00202661	0.195939	-1.09954	0aIi2NU1XkisMOQvK4
NA	-0.369446	9.88481	-4.00711	0.00203945	0.195939	-1.10534	KCSQITEklVHhVHjpU4
Mlst8	0.343916	9.67726	4.00644	0.00204181	0.195939	-1.1064	lIPpyt9lKuP_N6_pIc
Stk19	-0.32549	7.62763	-4.00512	0.00204644	0.195939	-1.10848	6qe9ijmeWVNmeKJQuw
C4a	0.482431	9.11056	3.99858	0.00206951	0.195939	-1.11876	ZOkieX1t3_LUI0VC14
Bahcc1	0.324174	7.55645	3.99551	0.00208045	0.195939	-1.1236	EK1VTX.X9.e7sRkDps
Tspo	-0.383483	10.4701	-3.99459	0.00208373	0.195939	-1.12505	iOolx.sbpipda6znJ8
NA	0.338036	9.12144	3.99202	0.00209296	0.195939	-1.1291	uuHe9I1kEI14ieUo94
Efs	0.325682	8.85107	3.98683	0.00211168	0.195939	-1.13727	rIBFIifdV0QtKIlpRI
Gpr108	-0.375345	7.78869	-3.98408	0.00212168	0.195939	-1.14161	0CNR6dOklem9FCLt1c
Serpina3h	0.417475	6.91662	3.98402	0.00212187	0.195939	-1.14169	QCSdVckdcdIEiCyXBU
NA	-0.320588	8.46089	-3.98048	0.00213483	0.195939	-1.14728	uiYjqrgnorv2jtXcXQ
Bmp1	0.333986	8.85662	3.97819	0.00214323	0.195939	-1.15089	KTSURSpFUlDASAu8SU
Nacc1	-0.360834	7.2168	-3.96836	0.00217973	0.197331	-1.16638	rfJKAhCyqQFS6cV1RU
NA	0.31897	7.7188	3.96408	0.00219582	0.197331	-1.17314	Hg.3.j_oj70SgstdV0
Edc4	0.356629	8.54371	3.96091	0.00220783	0.197331	-1.17814	x579XnSl9d3ru6Kis4
Tspo	-0.357327	11.3119	-3.96087	0.00220797	0.197331	-1.1782	o_UW50HHOzpuMHelpg
Acta1	0.435476	9.9292	3.95425	0.00223328	0.197331	-1.18866	9WUeSWmXv.huxMj4ds
Tmpo	-0.45947	8.76277	-3.95284	0.00223869	0.197331	-1.19089	NpQyvh6A.Qk5N9z3lA
Hsd11b1	0.354217	7.52678	3.94918	0.00225284	0.197331	-1.19667	rsHKB14leuLrfIEteU
2310003C23Rik	-0.330144	8.35375	-3.94878	0.00225439	0.197331	-1.1973	rot6jYFC7oXIBH44mA
Zfp148	0.322245	7.69578	3.93987	0.00228924	0.198443	-1.21139	lUSuKhH5AuUkKcjv_U
Nacc1	-0.333624	6.98647	-3.93937	0.00229121	0.198443	-1.21217	cRFdFzRcXrRjce3tXU
1110057K04Rik	0.32793	9.15753	3.92383	0.00235338	0.202591	-1.23676	0hBGK11eu3kQo5deSI
F13a1	-0.565369	9.04796	-3.92128	0.00236373	0.202591	-1.24079	BpSbx34eChIqRUDX8U
Dag1	0.487556	9.15828	3.90976	0.00241119	0.204534	-1.25905	6pbqXunqii5SQy9MsA
Pcsk7	0.330092	8.30336	3.90974	0.00241126	0.204534	-1.25908	EF7fXeRbnSoDpfT1Io
3110056O03Rik	0.324815	9.87612	3.90091	0.00244828	0.206453	-1.27307	EPq7UJLX9F36stornU
Arhgdib	-0.348467	10.0433	-3.89713	0.0024643	0.206453	-1.27906	ZfFU3dIu9XkDiHwBXo
Kif2a	-0.322839	8.15644	-3.89544	0.00247152	0.206453	-1.28175	NkIeJD.gV.m5OTF04s
NA	0.355857	7.70526	3.88421	0.00251994	0.20786	-1.29958	WnlT14REl7SB9Jbu_I
3200002M19Rik	-0.405216	8.13612	-3.87432	0.00256339	0.20786	-1.31528	3fpmOKAeKVIivC7PpQ
NA	-0.321161	9.72579	-3.87214	0.00257309	0.20786	-1.31875	WSpOgSTixOhakKSxKw
2810046L04Rik	0.317368	8.63777	3.87045	0.00258059	0.20786	-1.32143	rghu57e7uS7mcoVues
Th1l	0.317268	8.50699	3.86981	0.00258347	0.20786	-1.32245	xfdArJ97pISVV7tku4
Mylk	0.516329	9.85393	3.86933	0.00258561	0.20786	-1.32322	3nk_UffVe.Z93wkv0M
Klk8	-0.53014	9.02245	-3.86907	0.00258678	0.20786	-1.32363	iWIBei3EUA3lnEcXo0
NA	-0.326419	8.06751	-3.86599	0.0026006	0.20786	-1.32853	39eplfgkWatOnpGmZo
Sec16a	0.352236	9.39464	3.86567	0.00260204	0.20786	-1.32904	Ep9ShvUyOLsfoV1714
NA	0.312085	8.52084	3.85917	0.00263149	0.209197	-1.33938	c16e1KodFq30gf0k_U
Bdh1	0.353957	8.57997	3.85274	0.0026609	0.210518	-1.34959	fmSurpXAXSpQzrn3Nw
Arl6ip5	-0.375256	10.6109	-3.84946	0.00267608	0.210706	-1.35482	lZaOCCSxUGl9uOutOc
Mdfic	-0.356583	8.01351	-3.84501	0.00269678	0.21071	-1.3619	QpbQhw_cy.EXIz1N38
Supt5h	0.34123	9.27026	3.84395	0.00270173	0.21071	-1.36359	TdbsXgoS4grrSTdS4E
Churc1	-0.397069	10.1431	-3.83859	0.00272696	0.211674	-1.37213	xqkUXt6IOjb3x4H2Sk
Myg1	-0.340019	9.65559	-3.82916	0.00277189	0.21388	-1.38715	iiS5qH7c.kfaGwnXpU
Sh3tc2	0.454913	10.0292	3.82719	0.00278138	0.21388	-1.3903	3506geerWo6.6dKIdI
1110034A24Rik	-0.315659	7.7105	-3.81638	0.00283405	0.216917	-1.40754	QXnqfQoCoAotIgp7Xc
Gipc1	0.38819	8.96134	3.81277	0.00285183	0.217267	-1.41329	9UXk3k9Eueo8Cu5tFA
Specc1l	0.425131	10.1896	3.80914	0.0028699	0.217636	-1.4191	cqe.XqCdwjsJ2XfXAk
Camk4	0.417506	8.8888	3.80588	0.00288617	0.217866	-1.4243	cnuJAFLnlIcB.LitS4
Jazf1	-0.332546	9.19449	-3.79795	0.0029262	0.219879	-1.43696	HLpcTejbXon3dFhLFM
Fam101a	0.440608	8.17742	3.78551	0.00299018	0.223665	-1.45685	rIrojtX_3Q_1LJyAXE
Dnajc24	-0.305376	9.06643	-3.77017	0.00307099	0.226595	-1.48137	Be3UKOCRCCUV03XuGY
Kcna6	0.50226	9.58876	3.76898	0.0030774	0.226595	-1.48329	Eu55ItlSkdnp4oIsHA
Add1	0.311025	9.57593	3.76896	0.00307751	0.226595	-1.48332	coSH6KErXu7XddPsEo
Rbak	0.303129	7.77437	3.76767	0.00308442	0.226595	-1.48539	ceMqCxMn9ztrnxWyLo
Col27a1	0.334813	7.29407	3.76347	0.00310706	0.227114	-1.49211	uH6iK4oIkIgnqruiKQ
Uqcc	-0.345038	7.24393	-3.75677	0.00314352	0.227114	-1.50284	Qu.qNIEh76JoRJkgyg
Supt5h	0.305001	9.24166	3.75093	0.00317562	0.227114	-1.51219	uQj3AXWfXKgnXoJeGU
Raet1b	-0.400487	7.83352	-3.74683	0.00319842	0.227114	-1.51877	BtFOPzWQJSpYHXLlF4
Nacc1	-0.38393	7.63142	-3.74247	0.00322278	0.227114	-1.52575	El3TqhKU0VHpU7guUM
Usp19	0.366357	8.79537	3.74015	0.00323584	0.227114	-1.52947	ZXv3eFftcqfpXnoHP0
Plac9	-0.368063	8.98902	-3.73936	0.00324032	0.227114	-1.53074	BZXnW5ahqYOqUK1SoQ
Col6a1	-0.334715	8.54943	-3.73663	0.00325579	0.227114	-1.53512	ZJZjkgitNJSFPhFPug
St3gal3	0.34377	9.34685	3.73516	0.00326416	0.227114	-1.53748	xXge0jrer9_eoeUnU4
Sh3bgrl3	-0.377925	11.1589	-3.7341	0.00327019	0.227114	-1.53918	0lFjXNScnfRSl_wUHU
Tgfbrap1	0.324365	9.44804	3.73307	0.00327607	0.227114	-1.54084	Zdcn1.l3wYtUDUQjsQ
NA	0.336805	11.0405	3.73227	0.00328064	0.227114	-1.54212	WXl.vbnOA4URXOx_ns
Scamp1	0.310308	10.4197	3.73014	0.00329284	0.227114	-1.54553	BtGve7AZXU7pXdO_Ts
Pmm2	-0.333984	8.33149	-3.72701	0.00331088	0.227114	-1.55056	KWA6Tvg7tVD6CCeSUI
Gorasp2	-0.386367	9.02854	-3.72644	0.00331415	0.227114	-1.55147	WVShEieh6Jf3_P8_.c
Slc2a1	0.379935	11.2827	3.72527	0.00332092	0.227114	-1.55334	lKF2iniB8HnghGhHXk
NA	-0.309272	8.80529	-3.72356	0.00333086	0.227114	-1.55609	315UHo1.8x0KI93h9I
Acaa2	-0.332938	8.50235	-3.7205	0.0033487	0.227114	-1.56101	fonxqpfdCh93lFj8Hg
Extl1	0.420993	9.37404	3.71864	0.0033596	0.227114	-1.564	0UN_FHIrSeeRx3V9Ao
Prmt7	-0.300793	7.45354	-3.71729	0.00336752	0.227114	-1.56616	0eKee4I_6IoOn0uMI8
Pttg1ip	0.332719	12.3643	3.70941	0.00341419	0.229322	-1.57882	ZJcKLkkrnbqLre5cX8
Cyb5r3	-0.455926	9.88287	-3.69827	0.00348123	0.230023	-1.59672	0yauyBbm4pRbd99lFM
Naa10	-0.356664	10.3115	-3.69687	0.00348979	0.230023	-1.59898	9gTkkeQX3eXlogcUjg
Ppp1r3c	0.473194	8.6276	3.69388	0.00350806	0.230023	-1.60378	Bj7Wu5Ox.iuL6gLkug
Il17d	0.329413	9.15459	3.69278	0.00351479	0.230023	-1.60554	6nxwrjDi51o3qRcK3U
Pdpn	0.432784	9.12221	3.69229	0.0035178	0.230023	-1.60633	6IIz9S324Rqh0u_eoQ
Esd	-0.307944	8.49838	-3.69222	0.00351826	0.230023	-1.60645	Hnu9_qQAJ.y6M.qFI4
Cbx5	-0.331753	8.78626	-3.6911	0.00352513	0.230023	-1.60825	B65Z.FEigW5KXybi40
Gm7083	-0.330717	11.2717	-3.68461	0.00356538	0.230023	-1.61869	EY5457WoHI6CJHu6ec
Fbln1	0.399614	7.29988	3.67955	0.00359709	0.230023	-1.62684	9qR1d__f1RX6r3DAd0
Ruvbl1	-0.344326	8.50576	-3.67947	0.00359759	0.230023	-1.62697	ESwLV.eVjrqyYrMdB4
Igfals	0.313019	7.41094	3.67552	0.00362249	0.230023	-1.63332	rnp3oMfFTdCqMrTp50
Irs2	0.43191	8.47424	3.67328	0.00363671	0.230023	-1.63692	oUpHon_V3lJFzkJNh8
NA	0.367133	9.72045	3.67263	0.00364087	0.230023	-1.63798	iiSq_ZcSQh8.nFM6.s
Brd2	0.324374	10.504	3.6723	0.00364301	0.230023	-1.63852	uPwnO6wp6q7slutdXU
Gm5560	-0.316051	11.9695	-3.67153	0.00364788	0.230023	-1.63975	rF6UO00jH1UVKd0H.U
Strn4	0.319053	9.13224	3.67147	0.00364828	0.230023	-1.63985	QXS1PXfn1QRwUJd6pQ
Slc38a3	0.30533	7.36449	3.66559	0.003686	0.230902	-1.64931	QV43UlW.UEfqVQN_rE
Atrip	0.307309	7.70463	3.66352	0.0036994	0.230902	-1.65265	HJIYxnt5qEe5555Mlw
Cpsf6	-0.352213	8.41612	-3.66027	0.00372049	0.230902	-1.65788	36aGu6FEyE.GaO6uCI
Ptpmt1	-0.311315	10.0437	-3.65753	0.00373843	0.230902	-1.66231	ugmNlANa0RN1NKVJSc
Tssc1	-0.328184	7.93811	-3.6557	0.0037504	0.230902	-1.66525	xXQHmgEjlPZ9_vqGS0
Ap1b1	0.400584	10.0476	3.65489	0.00375573	0.230902	-1.66656	Qp1S3u7uEnNe0ee.jA
Rptor	0.329895	8.99235	3.65417	0.00376044	0.230902	-1.66771	oFLv5N_VEp6l0Qt45o
Npm3	-0.295654	9.30435	-3.65105	0.00378108	0.231307	-1.67275	fGLsO66C_6VqNGENKI
Gtf2ird2	0.301409	7.93969	3.64539	0.00381878	0.231597	-1.68188	fRJ70jhe4Re3sv6wJU
Cog1	0.303672	8.48339	3.64353	0.00383119	0.231597	-1.68487	E1SiVTBMeWel1LSNK8
NA	-0.33183	8.7565	-3.64288	0.00383557	0.231597	-1.68592	HGatOnpGmZp5qFJehc
Ndor1	0.314245	7.30912	3.64191	0.00384212	0.231597	-1.68749	i6FKJXR_ojkhA3CdH0
Mtmr3	0.297687	7.27199	3.63919	0.00386051	0.231856	-1.69188	oktQilTE.6DqpOgwXs
NA	-0.312102	8.94226	-3.63411	0.00389505	0.23308	-1.70008	HmHgpcdZZd0uc_1apc
Tmem132a	0.350108	7.70506	3.62796	0.00393728	0.233979	-1.71001	foqZOVfPzqBR9Pce_o
Mfap1b	-0.344508	9.64966	-3.62681	0.0039452	0.233979	-1.71185	reLv7cl6NIxehM4Ojo
Trmt1	0.329678	8.15354	3.62505	0.00395741	0.233979	-1.7147	B1ZSYofCZ9SlDUglB4
Snrpb	-0.303963	8.50186	-3.62118	0.00398435	0.233979	-1.72095	QA9eaT.kpJP1vJpppo
2310037I24Rik	-0.299214	8.58406	-3.62058	0.00398853	0.233979	-1.72191	c0hOiK4V4S4JYyTIS4
NA	0.358348	10.9633	3.61894	0.00400005	0.233979	-1.72457	QF0n6gqBio44wV5U3o
Lgals3bp	0.364713	10.1763	3.61574	0.00402258	0.233979	-1.72973	NrTGVfcXRwdR4TrsDo
Rprd1a	0.337467	7.97689	3.61556	0.00402383	0.233979	-1.73002	uX10tVHeC05AJWEcnM
Dlc1	-0.324293	8.40899	-3.6089	0.00407117	0.235898	-1.74079	Bhy9CnBRQn1f4enUCk
Col4a2	0.320085	9.26333	3.60492	0.00409974	0.23672	-1.74722	BjJ4nR4VP1FQo5OS7k
Mak16	-0.311051	8.95825	-3.60065	0.0041306	0.237669	-1.75413	lVTU5fYQpXIgEoJIC4
Sumo1	-0.324535	8.93067	-3.59781	0.00415126	0.238025	-1.75872	B1eSWa77nsiCoaP7AU
Cyth3	0.299513	9.64956	3.59095	0.00420155	0.239359	-1.7698	foFt6o6h8e59e054vQ
Magohb	-0.339173	8.08915	-3.58744	0.00422757	0.239359	-1.77548	iu9JdPrcR9CPCUP4Oo
NA	-0.349153	8.75542	-3.58117	0.00427442	0.239359	-1.78563	9rr.RefTbRRaXrPKOs
Mlst8	0.311248	9.54619	3.5774	0.00430289	0.239359	-1.79174	u.frvl1odeJyEWgc0M
Ndufs4	-0.307527	11.6562	-3.57482	0.00432248	0.239359	-1.79592	BiRNR_gnpIQUh2oREk
Ttc3	0.316628	10.7465	3.56707	0.00438176	0.239359	-1.80846	TjltF9RW7e7i_67fLg
Calm2	-0.298194	10.9414	-3.56676	0.00438415	0.239359	-1.80896	0SoJIT4aoa0rAcYIv4
Inppl1	0.376248	9.9701	3.56487	0.00439874	0.239359	-1.81202	EptIoS55L81RfqR0gI
Gm10621	0.299005	10.2095	3.56211	0.00442021	0.239359	-1.8165	lnX2Xn55uIeLB5yNfo
NA	-0.338422	8.76424	-3.56157	0.0044244	0.239359	-1.81738	izXgUpKUDy56Q5173k
Prr5	0.304164	7.12896	3.56153	0.0044247	0.239359	-1.81744	NVFfrlRHxUoA7gFJqc
Mtch2	-0.333826	10.9742	-3.55902	0.00444428	0.239359	-1.8215	35TTpoZpS0rnXqda3Q
Khdrbs1	-0.299092	8.87986	-3.55824	0.00445037	0.239359	-1.82276	cfgaLF4Fd2626rN7iI
Uspl1	0.297798	9.4909	3.55492	0.0044765	0.239359	-1.82815	oOTJfu9yU6gnuJx6Lc
NA	-0.379132	11.4224	-3.55485	0.004477	0.239359	-1.82826	HR7mIAJI661eeV0K_4
Trappc2	-0.304786	7.91426	-3.5524	0.0044964	0.239359	-1.83224	Za6ED8OLr_zSX_0eSo
Ndufs2	-0.315326	9.14676	-3.5519	0.00450033	0.239359	-1.83304	uFxd_p96OE.OL.UIH0
Usp22	0.289855	9.77507	3.54855	0.00452693	0.239359	-1.83847	o3RRKnk_XFXd9TEeek
St3gal5	-0.324566	8.99091	-3.54766	0.0045341	0.239359	-1.83992	lJ4mW475VKugglEfXE
l7Rn6	-0.289573	11.0905	-3.54432	0.00456082	0.239359	-1.84533	WkueW7XW_HX8ZL0RII
NA	-0.303727	8.28212	-3.54305	0.00457105	0.239359	-1.84739	uJiIPnXtPp8A7ucl_o
Ddt	-0.364348	7.84379	-3.54074	0.00458965	0.239359	-1.85113	ogKB7ThP3uGgECBUq4
NA	-0.35784	9.46505	-3.53856	0.00460736	0.239359	-1.85468	Z_sAgQVItnbdbp91ik
H6pd	0.324227	9.47538	3.5385	0.00460779	0.239359	-1.85477	HU01ElJKn8UNLRN7sY
Rnaseh2c	-0.357047	8.09614	-3.53768	0.00461446	0.239359	-1.8561	fV5hvctJaWlWsjZ99E
NA	-0.515077	8.33319	-3.5361	0.00462733	0.239359	-1.85866	o6S2kIELl4ICukIKic
Col5a1	0.318378	11.9417	3.53575	0.00463016	0.239359	-1.85922	6VXhfQCO94rrfsCtlA
Glud1	-0.288768	7.63428	-3.53445	0.00464081	0.239359	-1.86134	NHEmCaWWFmCGFUH30I
NA	-0.440306	10.3212	-3.53393	0.00464505	0.239359	-1.86218	W4uamSKU0JUA5QClUA
NA	0.330886	10.1258	3.53387	0.00464559	0.239359	-1.86229	HVe5F9d.wec8BiJcTE
Lypla1	-0.299496	8.83234	-3.53219	0.00465931	0.239359	-1.865	xEed0URJIB6eu0eR0s
Crtc3	0.30371	7.20084	3.52783	0.00469525	0.239359	-1.87207	u01Lk1JOnjRFCVSi7o
Psmd10	-0.302439	8.84645	-3.52671	0.00470457	0.239359	-1.8739	9IhySAuCKfc7Le7mt4
Serping1	0.350089	7.64162	3.52654	0.00470601	0.239359	-1.87418	NXfXneoUkESvVLfTq0
Cyb5r4	-0.353668	9.07446	-3.52598	0.00471063	0.239359	-1.87509	W3f3PpJaBKPRFDrR7E
NA	-0.297001	8.04645	-3.52526	0.00471657	0.239359	-1.87625	6V7nC05bbUnUjudL9U
Psmb7	-0.368161	11.6098	-3.52484	0.00472007	0.239359	-1.87693	QqqLI7x6F03cSTc104
Rnf10	0.325319	11.4597	3.52284	0.00473678	0.239359	-1.88018	TnvSRdrbURQuEc_VKY
Sf3b2	0.346261	10.8946	3.52	0.00476056	0.239359	-1.88479	codXKdtH173z.Ifv_w
Cdc42ep4	0.299792	8.73187	3.51562	0.00479749	0.239359	-1.89191	Zcj0hXgudHqVeErnXE
Cux1	0.283869	6.94407	3.51442	0.00480766	0.239359	-1.89385	9L6eUCJqI2VJ66CO5I
Id1	-0.337374	10.2055	-3.51298	0.00481988	0.239359	-1.89619	fh36aNrUurIq.jQSJc
NA	-0.322855	9.69972	-3.51225	0.00482607	0.239359	-1.89737	ugjd.bMCjXse.u2p0k
Gas6	0.396365	10.885	3.50843	0.0048587	0.239359	-1.90358	uJKv6ERJHp13ZOteQQ
Vmp1	-0.357486	9.32397	-3.50755	0.00486627	0.239359	-1.90501	T.x55_eZ_ycbPO6CiY
Anxa8	-0.374863	7.56118	-3.50749	0.00486681	0.239359	-1.90511	ToE6P3JL7fJ5wk080o
Rab1b	-0.291332	9.53487	-3.50736	0.0048679	0.239359	-1.90532	lJr0oU0fUnHNmqdOk0
Casc4	-0.304827	7.52847	-3.50593	0.00488019	0.239359	-1.90764	lvr13vMAktH4.zrFzc
Sort1	0.283578	9.62725	3.50426	0.00489458	0.239359	-1.91035	BIXu0FMSQKSFUwYbVE
NA	-0.356394	7.6767	-3.50232	0.00491136	0.239359	-1.9135	098kBH3.fSOkXOyHQI
Mlf2	-0.319547	10.1756	-3.50145	0.00491892	0.239359	-1.91492	uoniNGO9Z9OKhuiXig
2700060E02Rik	-0.318832	9.95725	-3.49852	0.00494441	0.239359	-1.91968	09mtlrl5nlZdF2d17U
G6pc3	-0.300989	8.90769	-3.49705	0.00495728	0.239359	-1.92207	ul6fPsX1z6S2lzdq30
Tyms	-0.351716	8.1111	-3.4954	0.0049717	0.239359	-1.92474	iIPtdAqLiDeo5Q6NWI
Naca	-0.277051	11.567	-3.49508	0.00497452	0.239359	-1.92527	EfX3kEpurRqdnb3f3k
Nsmce2	-0.355028	8.7615	-3.49171	0.00500423	0.239714	-1.93075	NJRILqeKAotqt6m5hs
Stx8	-0.327933	9.83794	-3.49094	0.00501103	0.239714	-1.932	clWhV691Exj3G7SMlQ
NA	-0.408633	9.16668	-3.48556	0.00505887	0.241301	-1.94074	KitU0fJL9Xi3M3gieg
Sh2b1	0.303343	8.52428	3.48223	0.00508871	0.242022	-1.94616	ovTiV7wtVLxxEcSuV8
NA	0.302325	8.59452	3.47783	0.00512841	0.243208	-1.95331	KuTK63eF4E0S5ogJWk
Hras1	-0.331163	9.98721	-3.47073	0.00519315	0.244479	-1.96486	9qOuhI7hQhfZOhD_BI
Aoc3	0.340272	7.62516	3.4703	0.00519711	0.244479	-1.96556	oiKg0r3l5X3gTTo_gU
Galnt1	-0.276205	8.86052	-3.46741	0.00522375	0.244479	-1.97027	ooJa1SS6ffYBtFfUgM
NA	-0.333435	9.01956	-3.46661	0.00523112	0.244479	-1.97157	ltEekH_AO3oCY3nXoo
NA	-0.284186	11.0216	-3.46324	0.00526242	0.244479	-1.97706	BpV0lKrslIg6B17s9I
Glud1	-0.292759	8.76393	-3.45964	0.00529596	0.244479	-1.98291	NpjCE.vvSo.rDupeR0
Nfatc4	0.385741	8.31297	3.45879	0.00530397	0.244479	-1.9843	xeilIHh6ngTjteNuSk
Pmm2	-0.3628	8.51938	-3.45814	0.00531006	0.244479	-1.98535	3eqijuNQheNBx7eJxM
NA	-0.291576	7.76814	-3.45747	0.00531633	0.244479	-1.98644	fd9S59JZ7TJN13aLp0
Tmem205	-0.322959	9.16683	-3.45706	0.00532025	0.244479	-1.98712	c5qEKFULEudxloL3FE
Ergic2	-0.279533	8.31363	-3.4556	0.00533399	0.244479	-1.98949	9jm5INTrTdztDAskqA
Tspan6	-0.376152	8.07232	-3.45491	0.00534047	0.244479	-1.99061	Zvmu0UPGiPoCsYHPHQ
Cav1	-0.50931	10.2038	-3.45408	0.00534836	0.244479	-1.99197	ou9QhO3vdXIx0v8xC0
NA	0.284673	8.07533	3.45171	0.00537079	0.244825	-1.99582	6dVN3SQpO3eFciD0.E
Sorl1	0.29545	7.07858	3.44849	0.00540143	0.245541	-2.00106	Wq0wcR.RrUJmu3f6yU
NA	0.29463	12.6308	3.44541	0.00543098	0.245651	-2.00608	ZemsekaJvBRF8cMkKU
Dnajb2	0.310418	9.06641	3.44389	0.00544558	0.245651	-2.00855	xokpzpaXe8EeJf4hU0
Tspan17	-0.283469	7.59684	-3.44358	0.00544863	0.245651	-2.00907	xE3aZ4SN6mt_FW7p78
Matn1	0.669475	10.6835	3.43901	0.00549284	0.24685	-2.01651	fZKgiu7iYeb28.9QXA
Tram1	-0.350463	9.51692	-3.43765	0.0055061	0.24685	-2.01873	9YJEkL8GLetJ0uT3F8
Cd8b1	0.320256	10.3696	3.43486	0.00553335	0.24685	-2.02327	rd7J3yf1Tf1eQpRFuQ
NA	-0.282304	10.2629	-3.43267	0.00555487	0.24685	-2.02685	EuSCf0ruJwCrEh9cOE
Mgrn1	0.295749	10.5814	3.43037	0.00557747	0.24685	-2.03058	EquSXER8Xt0h0Tsc00
Gm3258	-0.31451	11.3481	-3.4288	0.005593	0.24685	-2.03314	3goXmk3mp_.nudvLQg
Drosha	0.303164	9.1672	3.42818	0.00559916	0.24685	-2.03416	Hf1UjpU0gmvT4mgMSE
NA	-0.392392	11.2791	-3.42752	0.00560568	0.24685	-2.03523	fiB6IiguQt726OQ7oY
Ubap2	0.321212	11.5796	3.42707	0.00561023	0.24685	-2.03597	NS4CXt5DQKdVTVL7Xg
Col1a1	0.409323	11.7204	3.41687	0.00571248	0.249416	-2.0526	BUGI2J0imCkEtn0XEk
Tulp3	0.297154	7.82693	3.41684	0.00571275	0.249416	-2.05264	9eB8IPQAf6txPS61VE
Ubl4	-0.312794	10.2316	-3.41602	0.00572109	0.249416	-2.05399	6vvCX_iCuceggq3lRI
NA	-0.419888	8.98479	-3.41447	0.00573681	0.249416	-2.05651	xVOEvUguNSHdIt_J.o
NA	-0.336031	9.75514	-3.41373	0.00574434	0.249416	-2.05772	0k9c5UTApOXczPpzxI
Qdpr	-0.308574	8.45439	-3.40955	0.005787	0.249742	-2.06453	rqA4kil7KyReKtSorM
Id2	-0.336708	8.58002	-3.40918	0.0057908	0.249742	-2.06513	cwAgJoKAHCjjbflSu0
Ptn	0.471044	10.1349	3.40839	0.0057989	0.249742	-2.06642	0X4IUgekl4Jid5EOeE
Grb14	-0.295659	7.62961	-3.40231	0.00586172	0.249742	-2.07634	lajLSLBVIH.se0OLTo
NA	-0.285849	12.6736	-3.40187	0.00586627	0.249742	-2.07705	llOOBilWpVND9FO9dE
Crls1	-0.353486	8.04758	-3.40146	0.00587054	0.249742	-2.07772	6oLnfjUfnjAvfNJN8w
NA	-0.41647	9.69094	-3.39907	0.00589552	0.249742	-2.08163	Zk_eEo5KI0Q0_dVeJk
NA	-0.358337	10.4764	-3.39856	0.00590088	0.249742	-2.08247	QTR69UgCW5Co0rxb7M
Cnnm2	0.309944	7.95092	3.39841	0.00590245	0.249742	-2.08271	QX9d7la6u2e2B_Ojg4
Tmem68	-0.830416	7.80461	-3.3983	0.00590361	0.249742	-2.08289	Nks7e3XFF.sx_r.M6E
Rad23a	0.338981	7.69426	3.39167	0.0059734	0.249853	-2.09371	oE3eOyKqK_uUyuKKVQ
NA	-0.468985	10.6884	-3.3888	0.0060038	0.249853	-2.09838	cXgk7rf6grgIKTgT7o
Zer1	0.278199	9.83721	3.38833	0.00600885	0.249853	-2.09916	lk1T5.XF6t6oDt7H0o
Mest	-0.295893	11.726	-3.38809	0.00601139	0.249853	-2.09954	Wkg.XAHlKTwgeTe5SI
Mrpl43	-0.273775	9.59477	-3.38696	0.00602344	0.249853	-2.10139	09lYaBUotssxuBWZW4
NA	-0.296832	8.2259	-3.38618	0.00603176	0.249853	-2.10266	osd9BOjmliui._lgCg
Ftsjd2	0.320936	10.3302	3.38603	0.00603337	0.249853	-2.1029	HkLnqOUz_RcPerc0u4
Gal3st1	0.383843	7.45681	3.38565	0.00603744	0.249853	-2.10352	int6hy3d5KIiXBois8
C4a	0.405461	8.69925	3.3846	0.00604876	0.249853	-2.10525	3Xo_KI5fSBA7kIkVlM
NA	0.325778	10.6869	3.38022	0.00609586	0.249853	-2.11239	lsMXdPkp76v3tvR2u4
NA	-0.273635	7.88559	-3.37847	0.00611488	0.249853	-2.11526	WHqgWjTQ5ffdIqIo0o
Gpsm1	0.290614	7.94304	3.37698	0.00613104	0.249853	-2.11768	E8VIqUqQqAeKFQfeIo
Actb	-0.344062	8.09726	-3.37664	0.00613474	0.249853	-2.11824	0a4KYSS_vokBNVQL3E
Pcolce	0.299908	10.8001	3.37601	0.00614159	0.249853	-2.11927	Hk0XlQJLEJrSkX5IkE
Cnot3	0.304285	8.44578	3.37247	0.00618033	0.249853	-2.12505	ujuvUikYolwhTRI4v4
NA	-0.305821	7.55466	-3.37179	0.00618775	0.249853	-2.12616	KlqbuDq3Sk3s.nnt5w
Pawr	-0.30914	7.53806	-3.37164	0.00618937	0.249853	-2.1264	61SNSkTXF5VKFbYgS8
Mustn1	-0.339866	8.30302	-3.37071	0.00619969	0.249853	-2.12793	xUIm7_niE5E_RTUVoQ
NA	-0.310442	10.4104	-3.36878	0.00622097	0.249853	-2.13108	6lWZfXQmRfAkggl0XI
Fam129b	0.376207	12.2046	3.36816	0.00622781	0.249853	-2.1321	Bl_qv1FNfUjOs4INzk
Nrbp2	0.323647	8.78137	3.36741	0.00623612	0.249853	-2.13332	un_ufogSW6murvvHus
NA	-0.31005	7.94875	-3.36703	0.00624026	0.249853	-2.13393	rL6i_Jmu7dcKamOKP0
Serf1	-0.335636	9.35604	-3.36383	0.00627581	0.25026	-2.13916	HnPlLq5NMZ3CPAP0S4
Birc5	-0.432043	9.99649	-3.36293	0.00628582	0.25026	-2.14063	WYOminp9NR5XFiBiXg
Dhx8	0.271699	7.3473	3.36202	0.00629605	0.25026	-2.14213	l3sQ2s4olgZeiDdWJc
Myo9b	0.341953	10.089	3.35579	0.00636607	0.251951	-2.1523	0SncVLXohCglUSiu4A
Taf9	-0.299974	7.20249	-3.35546	0.00636975	0.251951	-2.15284	9wzrNEgxJYtJA5HgGg
Rfc2	-0.318677	9.04079	-3.35416	0.00638451	0.251951	-2.15497	cDvZUkgLRX1QqWkQjQ
Stard8	0.296775	8.42193	3.34994	0.00643253	0.25242	-2.16186	9uuv7JTb7jvDXv_3uU
Chchd1	-0.278557	12.3965	-3.34895	0.00644386	0.25242	-2.16348	ZSIpG.qK.mv5P5PnGI
Alg14	-0.287752	10.3238	-3.34894	0.00644397	0.25242	-2.1635	6qCNeKRd1hx9PvS6VE
Atp9b	0.35603	7.90074	3.34599	0.00647781	0.25242	-2.16832	cig96XyLyVSi_5uSd4
NA	0.272787	10.234	3.34569	0.00648127	0.25242	-2.16881	u9gKbk5IDpYoTkr_ro
Vkorc1l1	-0.324197	8.20821	-3.34295	0.00651284	0.25242	-2.17328	Nqtij_t.6vU._gCOuw
Farp2	0.282223	9.02282	3.34217	0.00652189	0.25242	-2.17456	x3UjSQCed69U2ROVO4
Cul7	0.318127	10.6657	3.34163	0.00652815	0.25242	-2.17544	H5HjBRF91H9ayV6M6o
Fnbp1	0.316618	8.29359	3.33983	0.00654908	0.25242	-2.17838	fJ7St_t_XuHeiug8AU
Nop14	0.276892	9.35756	3.33977	0.00654979	0.25242	-2.17848	6sASf.DJelGQgrg6Ck
Azgp1	0.292497	7.74404	3.33658	0.00658696	0.252538	-2.18369	ltBXRD5XTlyBJEgKCk
NA	-0.393577	8.48164	-3.33639	0.00658928	0.252538	-2.18402	xbgCfTwOuQd6NUIoKs
Fitm2	0.31277	9.29695	3.33475	0.00660844	0.252538	-2.18669	xX1Cbe_1frrAVSn_ok
Lig3	0.283421	9.08271	3.33426	0.00661424	0.252538	-2.18749	0p6SJcfXttdn1O5N8A
Fmnl3	0.28801	8.21655	3.33231	0.00663724	0.25283	-2.19069	KIpHt7VJ1CHnIoKO5Y
Tmem201	0.31654	8.89791	3.33003	0.00666413	0.253268	-2.19441	cZUuQlbtOyyPuPtSYU
AA960436	-0.30571	9.76962	-3.32664	0.00670439	0.25398	-2.19995	ZU0J1xSpAiUBf3L7To
Trf	0.416803	7.74586	3.32586	0.00671374	0.25398	-2.20123	ZeqyEgWevoE1c6k57E
S100a4	-0.53853	8.93015	-3.31632	0.00682862	0.25743	-2.21684	HpAirhC9CeBCEidCic
Maea	-0.292668	9.28996	-3.31569	0.00683623	0.25743	-2.21787	QbiElF5fl65TjBC1Yc
NA	-0.314618	12.9556	-3.31005	0.00690518	0.257995	-2.2271	Q3mldkgfUkmE76lIs0
NA	0.287696	8.75124	3.30902	0.00691778	0.257995	-2.22878	rs5ZQo6h9ScOD_xOSU
Csda	-0.303911	8.74582	-3.30859	0.00692305	0.257995	-2.22948	cGWYeUWZwWWUFlFiuU
Foxp1	0.303324	7.47255	3.30738	0.00693799	0.257995	-2.23146	xfPABOSJJRlx5EXdDk
1700040I03Rik	-0.274749	7.94988	-3.30647	0.00694927	0.257995	-2.23296	QpeaoHSQaffzUoUjZ0
NA	0.345267	8.19812	3.30506	0.00696665	0.257995	-2.23526	9V0kp59o6Hpv6CHGxE
Snx12	-0.270886	9.10588	-3.3038	0.00698236	0.257995	-2.23733	foQFxU30J4CDXuxphk
Adamts2	0.346472	9.21167	3.30356	0.00698532	0.257995	-2.23772	9gitW3XBeNXYaUJezs
NA	-0.400851	10.0107	-3.30208	0.00700371	0.257995	-2.24014	rS7gL6IwL33VIM6KRQ
Atp5f1	-0.312554	11.2316	-3.30174	0.00700802	0.257995	-2.2407	uu3ggZpZXK1KrPEpBA
Sgsm3	0.266264	7.75026	3.29595	0.00708053	0.258696	-2.25017	x6l1UvSnFGntAJMS64
Atp9b	0.314294	8.08756	3.29456	0.00709804	0.258696	-2.25244	Hf5HLH_zOXud9J_F1U
Gm15453	-0.279591	13.5197	-3.29402	0.0071049	0.258696	-2.25333	Tqv_n00X0QFSJOXSOY
Zzz3	-0.272807	7.23328	-3.29365	0.00710959	0.258696	-2.25394	Zl4J4B0PsjTJ1N19IM
Llgl1	0.309984	10.2723	3.29339	0.00711282	0.258696	-2.25436	onXpe7s_7nXuHIh56k
Cxcl12	0.292371	8.74539	3.29217	0.00712835	0.258696	-2.25636	6lr32IlE2UiUG0JN4A
Pcmt1	-0.294614	8.83895	-3.29148	0.00713708	0.258696	-2.25749	lSMCz_C456cSFvVHOQ
Egr3	0.303875	7.07498	3.28882	0.00717094	0.259352	-2.26184	Egmuw75VP5fuJA5QxI
Usp4	-0.319464	7.59194	-3.28643	0.00720147	0.259522	-2.26575	ffgh50zQ3QFI4oTxdc
Mat2a	-0.344879	8.58687	-3.2858	0.00720966	0.259522	-2.2668	cffnqgPE1InlPjxSAs
Cd97	0.27931	7.16702	3.28476	0.00722295	0.259522	-2.26849	iegOpeTrR6iQsRIvQc
Wars	-0.26896	8.65796	-3.27949	0.00729102	0.259743	-2.27712	HQSTJx0KonbitXQJ6A
Dab2ip	0.337859	8.39434	3.27726	0.00731999	0.259743	-2.28077	9Cvo2lolf11LYh.wV4
Gosr2	-0.323715	9.52812	-3.27716	0.00732131	0.259743	-2.28093	3js91OzpR_Cg5wNQoU
Ints3	0.332034	9.1985	3.27645	0.00733062	0.259743	-2.2821	6355F6jn6vpWk_kfQk
Ogfr	0.270392	10.6962	3.27533	0.00734528	0.259743	-2.28394	NCrcKo6l3.fbeuULik
Trap1	0.318364	9.79861	3.27354	0.00736865	0.259743	-2.28686	Nj8u0FSt92rjDoXl6o
Usp1	-0.265446	8.03147	-3.27271	0.00737963	0.259743	-2.28823	BOXptMXLgLDqf0IpLU
Ssna1	-0.271616	9.98047	-3.27165	0.00739352	0.259743	-2.28996	ulSKpD94XUXlyEIAlc
Rsl24d1	-0.364605	9.83096	-3.27089	0.00740353	0.259743	-2.2912	lFapGg4721kGPkK71g
NA	0.31237	9.42508	3.27029	0.0074115	0.259743	-2.29219	fdTHy9d7R.JfQVpPrE
Tsn	-0.360203	8.53592	-3.26952	0.00742165	0.259743	-2.29345	9UjagAq.Tejugjzd0o
Ncaph2	0.308383	9.85087	3.26894	0.00742932	0.259743	-2.2944	uCXV7o9_gkWYM5.l6k
0610037L13Rik	-0.36468	9.36148	-3.2675	0.00744834	0.259743	-2.29675	WA2R5J0CUZ6IG0YF9o
NA	0.380203	11.1066	3.26689	0.00745651	0.259743	-2.29776	EhI7p7Lvyu.rfn37Ok
Smek1	-0.264863	9.13418	-3.26618	0.00746587	0.259743	-2.29892	9bnpF5.E7sP7vcTRL0
NA	0.358265	7.56081	3.26155	0.00752779	0.261137	-2.30651	fV73dcgUfoODpnd75U
Spcs1	-0.354331	11.8717	-3.26081	0.00753769	0.261137	-2.30772	TVWQH8dfDDacbW.b7Y
Hras1	-0.261076	9.30219	-3.25459	0.00762167	0.263405	-2.31791	BLdpKVKF_dknOk1XE8
Gipc1	-0.316731	7.97424	-3.25119	0.00766803	0.263405	-2.32349	u4JTQakiXnqe2k8Yr4
Smpd3	0.507368	8.99901	3.25115	0.00766851	0.263405	-2.32354	TeVKF3QqCTJguxyfJA
Cklf	-0.371012	8.18923	-3.25012	0.00768262	0.263405	-2.32524	6tpX3nsd4Dn_4L15r4
Eri3	-0.277556	9.39959	-3.24979	0.00768718	0.263405	-2.32578	K_qf1J3RIV9JN1J5S0
Id4	-0.371089	9.02889	-3.24794	0.00771258	0.263405	-2.32881	lYUh5wsgiQ24NQXyKc
Pik3r1	0.329936	9.67772	3.24775	0.0077152	0.263405	-2.32913	lTFiftlOIyT6eVKOec
Atf6b	0.304335	10.1692	3.24538	0.00774786	0.263844	-2.33301	T_otCuocrVSuoQqOvs
Gprasp1	0.345037	8.03331	3.24449	0.00776012	0.263844	-2.33447	ZVJ59fv0uxd3DnrpD0
Zfp219	0.264757	8.61372	3.24053	0.00781502	0.265163	-2.34095	fe8KJZ3lL1561MpOIs
BC026590	0.278938	9.23578	3.23737	0.00785921	0.266113	-2.34613	TSSCkJXEeGiX.dSXR0
NA	-0.321851	7.4206	-3.23563	0.00788361	0.266391	-2.34898	9gZUrF.p3RbXlBNi3M
Brd7	-0.298517	8.45484	-3.23324	0.00791728	0.26676	-2.3529	lpROUI8Vs7zpIy.Ho4
Yipf6	-0.307186	7.76013	-3.23037	0.00795788	0.26676	-2.3576	W6aKVIPZILP7zTev6I
Rnf181	-0.280139	9.35829	-3.2292	0.00797461	0.26676	-2.35953	Q5Xe5ZTieVHjjhJzgg
Supt6h	0.292572	10.7077	3.22834	0.00798673	0.26676	-2.36093	iV00XBdF592XtP4MBI
Man2c1	0.301433	9.11284	3.22785	0.00799381	0.26676	-2.36175	Ht_Hoyf6i9dP1F1clY
Hsp90ab1	0.287712	13.0202	3.22711	0.0080043	0.26676	-2.36295	TujwJdeggleV3syzVY
Des	0.345598	7.43011	3.22685	0.00800799	0.26676	-2.36338	QVdUWSqXoSAQwwIhCQ
Plekhg2	0.288537	8.02653	3.2254	0.00802884	0.266914	-2.36577	il6E8p9cJ9CB.fRSuU
Cxcl14	-0.315739	8.54131	-3.22353	0.00805553	0.267262	-2.36882	KJ5IkUBn00LrEOXoGI
Itga11	0.41184	9.50465	3.21881	0.00812367	0.26898	-2.37656	x03gQ7Te9VzmsYX8e0
Acer3	-0.306876	10.7564	-3.21679	0.00815307	0.269412	-2.37988	l6Xvqz8nXp.N2.lehc
NA	-0.587218	10.9728	-3.21345	0.00820172	0.269543	-2.38535	ZV93aDDIV4Ld3.0L7U
Pigu	-0.428467	8.68078	-3.21312	0.00820655	0.269543	-2.38589	T_3m79I0G333ES9TyU
Pdzrn3	0.34715	10.9321	3.21019	0.00824961	0.269543	-2.3907	xll76CD_TsSoLZo6IU
NA	0.270601	7.47008	3.20773	0.00828593	0.269543	-2.39474	TqM453feH3ihFKTnbo
Spc25	-0.356768	8.70375	-3.20726	0.00829287	0.269543	-2.39551	Kcs_FcINeIlTM7.U4k
BC026590	0.27599	8.76067	3.20656	0.00830324	0.269543	-2.39666	rJ14gI_6.xL3tFKiwE
Klf4	-0.299049	8.96772	-3.20625	0.00830776	0.269543	-2.39716	Hu2igigmPSsSBO9wSU
Amotl1	0.273028	9.71818	3.20568	0.00831618	0.269543	-2.39809	fVJod6zU7sF.pF7vHo
Cobll1	-0.298414	8.23111	-3.20533	0.00832146	0.269543	-2.39867	33hUiRsYSJ_dHkNa3o
NA	0.257044	9.22497	3.20465	0.00833158	0.269543	-2.39979	EtF5PnteBUYOwI.Qfs
NA	-0.314519	8.46994	-3.20399	0.00834142	0.269543	-2.40088	BxK2rpdHtR.Ztq_gf4
Ttc3	0.358265	11.3991	3.20317	0.0083536	0.269543	-2.40222	xJ74hIie59u0iXuBOU
Camk1	-0.286166	9.33825	-3.19799	0.00843116	0.270962	-2.41071	o3SC416SKEIodIB66U
Kdm2a	0.257091	8.73566	3.19696	0.0084467	0.270962	-2.41241	0nR4Xrl.wqi14_AFxU
C1qtnf3	-0.309487	10.4205	-3.19694	0.008447	0.270962	-2.41244	TJOKGyKC7O7F85EGkE
Sppl3	0.272847	10.2402	3.19268	0.00851141	0.272344	-2.41942	Zvr13tt9Id74qv4Kvo
Ift172	0.284423	9.46825	3.19191	0.00852316	0.272344	-2.42069	ipkliGfE3tXTwL3eLI
Fam160b1	0.298529	8.97756	3.19028	0.008548	0.272396	-2.42336	3kue4K3o9UpRY4oJ30
Ambra1	0.272561	8.03299	3.18889	0.00856922	0.272396	-2.42564	xSp6KiiPUrSDuK363s
Klf6	-0.261822	7.7327	-3.18617	0.00861085	0.272396	-2.43009	i6eSgL8RgCdUfgJE0k
Zfp592	0.283138	7.76086	3.18372	0.00864866	0.272396	-2.43412	3q7ukRIz6rP7P.vXuU
Caskin2	0.27861	7.70477	3.18148	0.00868337	0.272396	-2.4378	NqS4rBI1UqVId8QexM
Zfp385c	0.32842	8.55419	3.18006	0.00870542	0.272396	-2.44013	6lPVU9hOo.RSjUXM1U
Ascc2	0.303025	9.75703	3.17996	0.00870697	0.272396	-2.4403	QtejpKIXsz0gkGApU4
Fam113a	0.268661	7.51004	3.17945	0.00871489	0.272396	-2.44113	cf6qIQiH5IpHrEsXCE
Pole3	-0.295839	9.35695	-3.17807	0.00873634	0.272396	-2.44339	uCilYJlN1ZllLt9v_w
Tsc2	0.329921	9.83637	3.1771	0.00875152	0.272396	-2.44499	B0SL_7ilJI1OHIte6U
NA	-0.287303	8.53429	-3.1761	0.00876711	0.272396	-2.44662	l6hUT5QBHpSftV4h9U
Gstp1	-0.298857	12.3085	-3.17599	0.00876888	0.272396	-2.44681	QeDWRUkpOUUxFPtx9U
Tmem87a	-1.22526	7.58138	-3.17597	0.00876922	0.272396	-2.44684	0lCKR3uxue489leQio
NA	-0.271727	13.8733	-3.17581	0.00877166	0.272396	-2.4471	rtCCSilCCutBXe9iCI
Zfpm2	0.341566	8.91519	3.17572	0.00877307	0.272396	-2.44725	cf2WOSV7dD.0F.nvA4
Srr	0.346615	8.25522	3.1741	0.00879847	0.27267	-2.4499	37iOHn3uersoiwnLKg
Enpp2	0.332823	11.2706	3.17032	0.00885815	0.273674	-2.45611	ZWghyWyc9oD3hXQhMU
Tbc1d22a	0.290981	9.87004	3.16994	0.00886413	0.273674	-2.45673	BieJako7uf4O47voBE
Grem1	-0.611921	10.6242	-3.16881	0.00888203	0.273713	-2.45859	NhN0tslTvXA8PR_Fmo
Npr2	0.255497	9.22992	3.16658	0.00891751	0.274293	-2.46225	id9eXXsDN7NyFIM.7U
Tpm2	0.268116	7.80331	3.16464	0.00894839	0.274729	-2.46543	rTkeF1FXUcfDAd4H60
Hbp1	0.272996	10.303	3.16243	0.00898381	0.275303	-2.46906	0ZvXt10lExXE3ue0u4
Cyb5	-0.28785	8.80404	-3.16042	0.00901617	0.275662	-2.47236	NWCWCBwCHlUiaogCCU
NA	0.263618	10.6113	3.15815	0.00905276	0.275662	-2.47608	io.9betQoJGrzpROZI
Man2b1	0.264573	9.34301	3.15531	0.00909889	0.275662	-2.48075	oVxdLRHglzoDGxfXpc
Cklf	-0.296503	7.55602	-3.15446	0.0091126	0.275662	-2.48213	rRbz.e.XLfMRu6H4Qg
Llph	-0.29166	7.7276	-3.15188	0.0091548	0.275662	-2.48638	H3wApTS6N8UssfH4Ls
Ing3	-0.281607	7.64133	-3.15151	0.00916091	0.275662	-2.48699	lOhcahZ9GiOZiOjeSs
Sri	-0.273497	9.75842	-3.15083	0.00917201	0.275662	-2.4881	cmMSRSagjRv44cT5ec
Tmem33	-0.265353	10.717	-3.15006	0.00918466	0.275662	-2.48937	rSeUcXns9HTfbQdcV4
6330406I15Rik	-0.370748	9.36316	-3.14883	0.00920481	0.275662	-2.49138	KqVcuk3.e19wATPVEc
Tef	0.274342	8.32859	3.14797	0.00921898	0.275662	-2.49279	EnrqWi47vOioL6g7Nc
Hbp1	0.255096	10.4461	3.14669	0.00924016	0.275662	-2.4949	c7v4Wb17ddJRMVxN7k
Ppp2r5d	0.315608	9.07478	3.1466	0.00924154	0.275662	-2.49504	ZTnCup6n6ljtVM7Egc
NA	-0.28947	7.62283	-3.14622	0.00924788	0.275662	-2.49567	fiHYn11C.oXy6lo4.o
Micall2	0.266897	7.23084	3.14517	0.00926523	0.275662	-2.49739	0ejijadagSgihQOeiA
Cnpy3	-0.298154	7.63882	-3.14487	0.00927011	0.275662	-2.49788	HoBqAhQoLj4Rac6TXo
Luzp1	0.28864	9.89249	3.14458	0.00927495	0.275662	-2.49835	ZSkunSp1_rk7sy_CeU
Rras2	-0.250056	8.82663	-3.14426	0.00928031	0.275662	-2.49889	KQSVT4L8wLoV_zJ9K4
NA	0.263537	7.9608	3.1425	0.00930961	0.276034	-2.50178	0wF3_5knqIkSUlAtFI
Naga	0.265463	7.61893	3.14075	0.00933865	0.276397	-2.50464	TVUC5P5KlSvQ5StSeA
D0H4S114	0.269378	11.4806	3.13655	0.00940899	0.276584	-2.51153	QmeWAOSn.sG613TCxU
Phax	-0.265049	9.34176	-3.13589	0.00942015	0.276584	-2.51262	WlPCEfa.3h0364HOf4
Papss1	0.257088	8.91839	3.13382	0.00945511	0.276584	-2.51602	NiwSKoUZJRYSV93mvs
Ubxn8	-0.263355	8.00479	-3.13313	0.00946675	0.276584	-2.51715	0W4UXXr8HR4BfZCtN4
Eif4g1	0.249831	9.36333	3.1328	0.00947236	0.276584	-2.5177	94nDAunjiko6fqnl6k
Lsm2	-0.261032	8.33851	-3.13183	0.00948881	0.276584	-2.51929	Zio6Aje1ZNqDAHzjkI
Rabep2	0.297628	7.74004	3.13152	0.00949407	0.276584	-2.5198	NKUslLVLd6RlSfunII
Cited2	-0.310964	11.2699	-3.1312	0.00949943	0.276584	-2.52032	3upQFvejSgC0xb0f0I
Cpne2	0.265475	7.63074	3.13068	0.00950834	0.276584	-2.52118	oSLQ6OOfUoQNp9d1UU
Abat	0.317373	8.21229	3.12974	0.00952422	0.276584	-2.52271	TS5QwquKEcEuweuFG4
NA	0.294165	8.09529	3.12935	0.00953099	0.276584	-2.52337	WXKX7tLoHfWrRLD3e8
Ndufs3	-0.319438	11.227	-3.12841	0.00954691	0.276584	-2.5249	Kco9u4IXOSOJ4RU_Hc
Slx1b	-0.263149	6.92538	-3.12745	0.00956346	0.276584	-2.52649	QX_X1H5m96ZE59i9dY
Srpk1	0.252458	9.52543	3.12517	0.00960252	0.276811	-2.53023	l389Hh3iLRH925E1lk
Tomm7	-0.27251	9.89345	-3.12502	0.00960495	0.276811	-2.53046	Z22U64J4kCCUBIp5JI
Cdkn1c	0.431983	12.1429	3.12274	0.0096442	0.277031	-2.53421	0lTFB5UqddtZSvcDAg
Ddx24	0.274721	9.96926	3.12262	0.00964627	0.277031	-2.53441	ola0O64e_3sCn1dfl8
Tnnt1	0.274017	7.54908	3.11926	0.00970451	0.278219	-2.53993	igq2L6KWeguIeUoThc
Golt1b	-0.295356	9.17219	-3.11784	0.00972921	0.278266	-2.54227	T6nwSj_i7.173_g490
AI597468	-0.323342	9.40168	-3.11656	0.00975149	0.278266	-2.54437	6V6IigqLrl_uwtAOy4
Ctgf	0.337848	13.7562	3.11586	0.00976367	0.278266	-2.54551	0qD7heLh3e0gQOe5K4
Micall2	0.276413	7.47	3.11354	0.00980425	0.278266	-2.54932	NfftQjetdgiQCakpeI
Aimp2	-0.303594	9.977	-3.11339	0.00980689	0.278266	-2.54957	o_0Ln2qJKcoJLVlGLM
Mapkap1	0.294658	8.42449	3.11255	0.00982159	0.278266	-2.55094	WpJNfqUqUSWM3zGF7s
NA	0.272383	7.524	3.111	0.00984889	0.278266	-2.55349	rlAq53i.6hrROEQ1JE
Ppp1cb	-0.292874	9.14939	-3.10903	0.00988365	0.278266	-2.55673	HnAYS_sF8.3lUDx7pg
Meg3	0.630821	8.44701	3.10896	0.00988486	0.278266	-2.55684	fXiH6qrqICnvu30e_I
Psmd2	-0.27222	7.71788	-3.10894	0.00988528	0.278266	-2.55688	0pCiYKjlqgAhAiSie0
Crip2	-0.286761	11.3585	-3.10808	0.00990047	0.278266	-2.55829	6cV0Tr06c6If_e0MDI
Yeats2	0.29941	8.28868	3.10759	0.00990907	0.278266	-2.55909	KSsUKjcW5Kh6kJEnx4
Scara3	0.307072	10.5723	3.10549	0.00994639	0.278838	-2.56254	c7kHp_RhU3FXnsw_14
Spats2l	0.249626	9.20905	3.10234	0.0100027	0.279939	-2.56772	3oHfrSEBuNJ4BG7n.s
D430042O09Rik	0.272082	8.32235	3.10138	0.0100198	0.279942	-2.56929	iH62u.MJM51OR3SKgo
Atmin	0.249576	8.91436	3.09963	0.0100512	0.280197	-2.57216	uWngoguTt526d.sDMI
Pfkl	0.339937	10.8709	3.09897	0.010063	0.280197	-2.57324	cUnp5dFEaeAIl0f.yA
Ndufb6	-0.362616	8.11352	-3.09596	0.0101174	0.280408	-2.57818	3mPeowf.moapbuggTo
Zc3h4	0.259452	9.17854	3.09592	0.0101181	0.280408	-2.57825	3EONtk6d1RVf_x0s3s
Sesn1	0.409587	8.44029	3.09511	0.0101328	0.280408	-2.57959	Qr1rlBDugDuvkt55Eo
Trim11	0.261991	7.11855	3.09439	0.0101459	0.280408	-2.58077	EybpVIjgkNyyqeDXEo
NA	0.26079	10.8918	3.09331	0.0101656	0.280408	-2.58254	HXrrjin2X17LCOh14k
Myl6	-0.269008	13.3871	-3.09188	0.0101915	0.280408	-2.58489	lW07XLRHqYgjhIoILI
Nav1	0.334843	8.72356	3.09028	0.0102207	0.280408	-2.58751	QJ7XUoLm9U3Lgud2CU
Slc6a9	0.27694	11.8351	3.08868	0.01025	0.280408	-2.59014	WVlnlS7uSByr.AtbK8
Atp5b	0.258688	14.591	3.08829	0.0102572	0.280408	-2.59078	Nq24qHUlApJHkHjd1M
Cited2	-0.35475	9.14964	-3.08763	0.0102693	0.280408	-2.59186	TllK.BB1S9OrVWulJQ
Asah1	-0.275088	8.28754	-3.08701	0.0102807	0.280408	-2.59288	KLV2iaZ_SeoI5qlAt8
Hsp90aa1	-0.298422	9.77742	-3.08501	0.0103177	0.280408	-2.59618	9M4_JU_OLPu5BJ4KD8
Asb3	-0.254233	8.02514	-3.08449	0.0103272	0.280408	-2.59703	3.xIp8dIRu9xr6H55Q
Nipsnap3b	-0.314338	8.08297	-3.08392	0.0103377	0.280408	-2.59795	l4PWRc.3QldAhA4vXo
Mrpl49	-0.252082	7.49088	-3.08357	0.0103443	0.280408	-2.59854	ln_6Le6ODFD_6Jl51U
Mapk1ip1l	-0.288816	8.2854	-3.08224	0.0103688	0.280408	-2.60071	NS_UL00lLuq.773_yo
Gm5321	-0.389627	9.18947	-3.08187	0.0103758	0.280408	-2.60133	Qip6IHR4u7jRTTkgVE
Atad3a	0.313713	10.3388	3.08124	0.0103875	0.280408	-2.60237	lk1CbSBxZfV3Hi1qX8
Acaa2	-0.319044	8.82469	-3.08048	0.0104015	0.280408	-2.6036	66J8aqX3Qofd5RY.B4
NA	-0.28039	7.48798	-3.07995	0.0104113	0.280408	-2.60447	uUyOKX6KVeTuGfS9V8
Ahi1	0.307275	9.643	3.07893	0.0104305	0.280465	-2.60616	T5tXpEfqSknS0d4H58
Gm5643	-0.305573	11.285	-3.07682	0.0104698	0.280622	-2.60961	6f4Z5YoJNngp37B3Fs
Dhx30	0.250911	10.3007	3.07679	0.0104705	0.280622	-2.60967	NiXd9Z6pzsSLkDvz8A
Atp5g2	-0.337101	11.3223	-3.07495	0.0105049	0.281088	-2.61268	ZeneqSo_oe._ot00_k
Sema3f	0.367031	8.372	3.07146	0.0105709	0.282394	-2.61843	EVKUSUd_r1N_cMDnp0
Oip5	-0.24844	7.81935	-3.06972	0.0106039	0.282526	-2.62128	iqHXvr9T8z3FTnnOnk
Mapk3	-0.297195	7.26028	-3.0692	0.0106136	0.282526	-2.62213	KklSnoUKupelF93R.k
Mark2	0.29633	10.9576	3.06783	0.0106397	0.282526	-2.62438	BqdVdrHmvkSLP2XAUI
Rhbdf1	0.273339	10.171	3.06758	0.0106445	0.282526	-2.62479	BBI6ufXoR4XfuX52dY
Emg1	-0.260387	9.982	-3.06665	0.0106622	0.282539	-2.62632	c1wjeegjDfexQh5Iuo
Atg16l1	0.283894	8.55583	3.06565	0.0106814	0.282592	-2.62797	9W5E63iZRv7e0R8f5E
Bcl9l	0.319223	8.77786	3.06306	0.0107309	0.283448	-2.63221	H6HtF_WmmfStb92X1Y
Gab1	0.273182	9.66538	3.06185	0.0107542	0.283608	-2.6342	Zt5J4p_3d9vSF3xe_U
NA	0.267339	7.75266	3.06075	0.0107754	0.283711	-2.63601	6tCe.vKCl7RKf_m6vc
NA	0.288323	10.0229	3.05868	0.0108154	0.284262	-2.6394	relfVO7JHvR5H7_ulU
Cox7a2l	-0.328165	11.3043	-3.05783	0.010832	0.284262	-2.64081	Nr9ReAYpfUhQOfxaFE
NA	-0.291323	9.33126	-3.057	0.0108481	0.284262	-2.64218	3YA4VIXTAVDQGXJPaA
Syngr2	-0.293562	7.61615	-3.05482	0.0108904	0.284709	-2.64574	x3n14UFLqSUUBdCO1o
Igdcc4	0.243976	9.76628	3.05434	0.0108998	0.284709	-2.64654	x3vpf8SpPLV.tv5To4
Ubqln1	-0.285758	8.39345	-3.05286	0.0109287	0.285013	-2.64897	3z16qcw5fGmTsRYzUo
Ctsz	-0.268468	8.32429	-3.04902	0.0110042	0.286526	-2.65528	leTViKIawKOARB5HqE
Bccip	-0.244189	9.86678	-3.0466	0.0110519	0.287315	-2.65925	xZf5oe46w9SGEo4OI0
Hsd11b1	0.250239	7.72375	3.04458	0.0110919	0.287901	-2.66257	xleuLrfIEteXjH3sJU
Trib3	-0.289617	9.321	-3.04289	0.0111255	0.288081	-2.66534	x3WlJV5fqRv1xap7fc
NA	-0.397688	10.7304	-3.04247	0.0111339	0.288081	-2.66603	3AZtFNOVChNS_lZZNY
1110018G07Rik	0.317511	9.46115	3.04047	0.0111738	0.28841	-2.66931	Q6iFJ5XXp.6f.rtfgo
NA	-0.258546	7.21286	-3.04008	0.0111817	0.28841	-2.66995	NV70ed3tOUeDnvyrnQ
Ncor1	0.360774	8.62188	3.03599	0.0112639	0.290075	-2.67667	K0uuGJJikaIjgqiU0U
Mmgt2	-0.259135	8.24181	-3.03407	0.0113027	0.290621	-2.67983	fSbWj0FT30BdJm033g
Tlk2	0.256036	10.0902	3.02836	0.0114188	0.292786	-2.6892	fn1dl0sqIBLqL3iOXo
Col11a1	0.247781	9.64063	3.02818	0.0114225	0.292786	-2.6895	ZeueStees8KpRSuOOo
Pmm2	-0.254314	8.05014	-3.02362	0.0115162	0.292999	-2.69699	xu.UiDp_smxAjqCc_4
Acan	0.350715	12.6434	3.02362	0.0115163	0.292999	-2.69699	HFdqSCAjZxiNJ1euaw
Map1lc3a	-0.382635	7.47941	-3.02273	0.0115347	0.292999	-2.69845	QSWUWUp0mYlWSV_J2I
Cth	-0.345741	8.9411	-3.02111	0.0115682	0.292999	-2.70111	il5kQPtRAbohNP_vsg
Ntan1	-0.273188	11.1377	-3.0209	0.0115725	0.292999	-2.70145	fn1.QjbrUiiQebnkIk
NA	-0.243928	7.78926	-3.02068	0.0115771	0.292999	-2.70182	xJ3l7vhfPRApVOVnu4
NA	-0.248192	8.87973	-3.01966	0.0115983	0.292999	-2.7035	rJIken48.VFHpb0o3g
Tnnc1	0.306736	8.55531	3.01927	0.0116063	0.292999	-2.70413	iCruiyOet_Rr5eZe90
Slc44a2	0.283368	11.7001	3.01898	0.0116124	0.292999	-2.70461	3lSV7nzsPk9aUvDAuU
Hdlbp	0.297829	12.5253	3.01801	0.0116325	0.292999	-2.7062	cU7XO.UycTU1fpfB.o
Nqo1	-0.257435	9.87552	-3.0163	0.0116682	0.292999	-2.70901	uc0UeqsmnU7Hd9Ku1E
NA	-0.264039	9.38221	-3.01582	0.0116782	0.292999	-2.70979	WpVSFQie0nlwgNOk8k
Pi4k2b	-0.284427	8.86086	-3.01547	0.0116856	0.292999	-2.71037	i0W365KwouIxR5Xii0
Mybbp1a	0.242514	11.2167	3.01512	0.0116928	0.292999	-2.71094	6SLqtCAKIulJKIuSEU
Mapkbp1	0.249779	7.3475	3.01295	0.0117384	0.292999	-2.7145	3Xk6uq37pe6R.td95M
Camk1	-0.302738	8.51589	-3.0128	0.0117417	0.292999	-2.71476	B.4KSLOL_HdfPqGE3c
Eif4a2	0.25644	10.9883	3.01266	0.0117446	0.292999	-2.71499	cuB6Fe_cJdJCQ01yso
Mmp14	0.325072	11.1646	3.01143	0.0117706	0.292999	-2.71701	uVzOxQuxcvp5dWUd4c
Psmd2	-0.332219	7.19062	-3.01069	0.0117861	0.292999	-2.71823	TmCo5aoAIQIkont4oo
Lrrk1	0.328187	9.89819	3.01065	0.0117869	0.292999	-2.71829	6Qi06WgJUuQq1et1fw
Cd248	0.44793	9.28748	3.00737	0.0118564	0.294228	-2.72368	05.oROniFEUKHzqp5U
Nomo1	0.314609	10.9248	3.00663	0.0118721	0.294228	-2.72489	Qu_u15e3td17sle65A
Anks3	0.287628	8.764	3.00443	0.0119189	0.294797	-2.72849	xSuUx4reN8SEK3quXI
Cr1l	-0.268575	8.19499	-3.00387	0.0119309	0.294797	-2.72942	ZoFSZT96uoef3EU.ls
Ankrd11	0.318988	9.05766	3.00222	0.0119662	0.295226	-2.73212	ZZVtPZF9SdbY6QwRIc
NA	-0.298016	13.1837	-2.99916	0.012032	0.295539	-2.73715	6FWtkCMYN3wq74VQvU
Arfrp1	-0.270942	9.30211	-2.99867	0.0120425	0.295539	-2.73795	irr9i4JHoa71TXrvpQ
Fgfr1op2	-0.263781	8.62596	-2.99854	0.0120454	0.295539	-2.73817	or3rWVqOqWIYur9Wxs
NA	0.257524	6.8904	2.9983	0.0120507	0.295539	-2.73857	ikKlvcsk5edfov9SPM
NA	-0.337971	8.69003	-2.99599	0.0121007	0.295931	-2.74236	WEol8eiP8T7nMqPu00
Tmem132a	0.276627	7.46248	2.99589	0.0121027	0.295931	-2.74251	HioqZOVfPzqBR9Pce8
Cd151	-0.237481	10.5593	-2.99375	0.0121492	0.296414	-2.74603	ijeSwt6ogXixFHEb6s
Xist	0.529469	7.31406	2.99126	0.0122036	0.296414	-2.75012	0on_4LcS9zAlqFwe_k
Gm2268	0.244644	7.04484	2.98974	0.0122369	0.296414	-2.75262	xypeFSie9xYuOcWfJc
Sec14l1	0.272711	8.43889	2.98901	0.0122529	0.296414	-2.75382	l0CREHkR0SldJ9ViUQ
Fam108b	-0.266244	7.28042	-2.98544	0.0123314	0.296414	-2.75967	TqkoRDhuifzoQxfiK8
Smpd1	0.262136	10.6524	2.98518	0.0123373	0.296414	-2.7601	rt4Xqf7YqdLnejLSEo
Il34	-0.242621	7.14023	-2.98504	0.0123404	0.296414	-2.76034	HV0boJ7vN33ix1KXCU
Pfn2	-0.257394	9.52588	-2.98464	0.0123492	0.296414	-2.76099	TlPOjPKzVBMFN6Lu1I
Gm14325	-0.400116	8.6571	-2.98418	0.0123595	0.296414	-2.76175	cjhuTuB.HSgg6n_ejU
NA	-0.265332	8.79741	-2.98395	0.0123646	0.296414	-2.76213	KK_eIjniCSh3eb4dTU
NA	-0.369087	10.5858	-2.98339	0.012377	0.296414	-2.76305	u7oUtpHEIQJUduk2gg
Avil	0.340101	11.1685	2.98306	0.0123843	0.296414	-2.76359	oX9gtNfk9funtTyOeE
Gchfr	-0.272442	6.97463	-2.9824	0.012399	0.296414	-2.76468	Z2jWieOSReql1CILt8
Tyms	-0.404828	10.3502	-2.98211	0.0124053	0.296414	-2.76515	Zd50QUBi73oKu.6KL4
Hdac4	0.281503	7.19871	2.98065	0.0124379	0.296414	-2.76755	E7pI0ToEShJmQRGpEQ
Eif5	-0.278398	10.6478	-2.97965	0.0124602	0.296414	-2.76919	cdQjVETXgojs45YXvI
Mad2l1bp	-0.239756	9.3146	-2.97957	0.0124619	0.296414	-2.76931	l6K619Vn05zo.0ge80
Tuba1a	-0.321633	12.549	-2.97827	0.012491	0.296414	-2.77145	ZXYT4mVBcRwXASvjKU
Slc35c1	0.29729	8.36362	2.97786	0.0125002	0.296414	-2.77213	og.qhIJHSFGOVJFEV0
Copz2	-0.284155	10.4206	-2.97765	0.0125048	0.296414	-2.77246	lqqThzbcQiST4TfXs4
2810403A07Rik	0.245838	9.97292	2.97737	0.0125112	0.296414	-2.77293	fh6D5B_1..fpPmr.lA
Traf3	0.265787	9.22267	2.97703	0.0125187	0.296414	-2.77348	rTlt7LBZ2e4pVN_EtQ
Acot10	-0.254633	9.89995	-2.97524	0.0125591	0.296943	-2.77643	fkdWke4TLlwwK7niAA
Tspo	-0.320963	10.5104	-2.97053	0.0126654	0.297685	-2.78415	i9Oolx.sbpipda6znI
NA	0.312743	7.51444	2.97053	0.0126655	0.297685	-2.78415	TF6W7t1XUjkuKyAk3U
NA	-0.250769	8.20368	-2.97032	0.0126703	0.297685	-2.7845	Z4QKJKiS2Sef1iiUu8
NA	-0.365169	7.34974	-2.96996	0.0126785	0.297685	-2.78509	KC0WXdSJTw4F632ooo
Capn2	-0.237955	8.98923	-2.96985	0.0126809	0.297685	-2.78527	HY7oSt6BTg9cYjmgJE
Matn4	0.269442	6.91576	2.9686	0.0127093	0.297927	-2.78732	o4SJl6KJ6IFJ6clgLg
Papss2	0.258699	13.1808	2.96626	0.0127628	0.298755	-2.79117	Tx7hRJAuLfYezpl7nQ
Rpp30	-0.246344	9.95032	-2.96377	0.0128198	0.299361	-2.79525	3ee.qf3gDjpCnlu1EA
Fpgs	-0.235666	7.72811	-2.96196	0.0128616	0.299361	-2.79822	ZU5XfH1n10R06X1O30
Fbxo9	0.362926	9.19701	2.96121	0.0128789	0.299361	-2.79946	cdoCl3siURSTtHnk4k
Snx5	-0.293735	6.87507	-2.96099	0.0128839	0.299361	-2.79982	HrBCQgjdM7f.E1.EnU
Prkcsh	0.242246	12.1536	2.96042	0.012897	0.299361	-2.80074	uw4nZcX6PXCqLy1eRU
Prkcz	0.266638	7.54601	2.95997	0.0129075	0.299361	-2.80149	WTQVH3nt54otbuKU4k
Hnrpdl	0.365986	8.88432	2.95904	0.012929	0.299361	-2.80301	3fCS1OAuhf5EfuqeRE
Mum1	0.270739	9.82545	2.95752	0.0129642	0.299361	-2.8055	oXubq9xt9JcLeojSOU
Rwdd1	-0.288767	8.63452	-2.95583	0.0130035	0.299361	-2.80828	ip790kNblKbp1KX9R0
2810004N23Rik	-0.280646	8.39573	-2.95555	0.0130101	0.299361	-2.80874	0d9SrJwOC1e0nUiKJI
Pwwp2b	-0.24842	7.15231	-2.95552	0.0130109	0.299361	-2.8088	xoFy2Td9RPUdAk6tXo
NA	-0.238467	8.02065	-2.9549	0.0130253	0.299361	-2.80981	fRP54_6lMDOf8sef54
Golga7	-0.260913	8.8193	-2.95481	0.0130275	0.299361	-2.80996	ZkkpFrtagrvT0mIcSQ
NA	0.261147	9.44626	2.95413	0.0130434	0.299361	-2.81108	BuTtJOrRN3OMoqQeKQ
Clk4	0.259344	9.38678	2.95264	0.0130782	0.299741	-2.81352	9p.yDlf7tS4wG4_tU0
NA	-0.241241	8.67032	-2.95097	0.0131173	0.29994	-2.81625	xtJ94oHlJJ1O7eEJB4
Txn1	-0.37911	9.1218	-2.94964	0.0131486	0.29994	-2.81843	HNOd4AuwUnFJ78AXsU
Bbx	0.256539	8.10308	2.94827	0.013181	0.29994	-2.82069	xnl.nsnTUkXf8UFIiY
Angptl7	-0.3836	8.58464	-2.94821	0.0131824	0.29994	-2.82078	KgRSWiuJEh3q40Qx5c
Col9a2	0.313451	13.1576	2.94818	0.013183	0.29994	-2.82083	WqogxfiukvfKUlec_U
Plekhg2	0.260264	8.53735	2.9464	0.0132253	0.29994	-2.82376	0CB.fRSuUXNfOE1Il4
NA	0.263762	10.3543	2.94636	0.0132263	0.29994	-2.82383	0e.l73cqSerZ7T1fTk
Coq10b	-0.339091	9.38518	-2.94555	0.0132455	0.29994	-2.82515	Nnl7rseMBIFfUW7nks
Scube3	0.265722	7.17268	2.9429	0.0133086	0.29994	-2.82951	rX00Jx5nUC3Un14pfE
Exd2	0.303893	8.32695	2.94251	0.0133179	0.29994	-2.83014	i6Ur9LOKH2XVciXiEc
Fam171a2	0.236358	7.61004	2.94122	0.0133487	0.29994	-2.83226	lqeunqmNeiHIow7jBE
Tor1a	-0.250928	8.2129	-2.93999	0.0133781	0.29994	-2.83428	ojgJJ1ST3ofuP.8A84
NA	-0.300895	9.95596	-2.93877	0.0134074	0.29994	-2.83628	TaghUbdeB8g9Bu_hFM
H3f3a	-0.288746	11.6239	-2.93813	0.0134228	0.29994	-2.83733	Hpese6V1uA0hnNILUc
Shmt2	-0.300716	9.33438	-2.93809	0.0134238	0.29994	-2.83739	EhXiO6ifeSKiChIS7Y
Sumo2	-0.317781	11.6933	-2.93767	0.0134338	0.29994	-2.83808	x6klDQYBIRF5EvoDoo
Gpr30	0.265818	7.33626	2.93766	0.0134342	0.29994	-2.83811	oeHiApX8EAZfXneo50
Iars2	0.481756	8.88235	2.93732	0.0134424	0.29994	-2.83866	NXjtBIYYR1USx4enig
H13	0.254065	7.38015	2.93686	0.0134535	0.29994	-2.83942	KhTV5CAVTHcxOfFq8k
Ormdl3	0.262576	10.8367	2.93648	0.0134626	0.29994	-2.84004	i7d1HZ6th6pO9f6AZs
Atp5l	-0.287071	11.537	-2.93619	0.0134696	0.29994	-2.84051	laGbq9Jaa9qiGxfUXw
NA	-0.261886	8.04753	-2.93423	0.0135171	0.300591	-2.84373	iA6ZY7iYiFu2WKCGVc
Dpp3	0.286365	11.2154	2.93282	0.0135512	0.300942	-2.84604	QhIlKnQJPdFA1Jnfbs
NA	0.241432	10.5716	2.93014	0.0136164	0.301647	-2.85043	xTI6VdXl7v0rsA2Ed4
Rpl29	-0.242825	11.7859	-2.93001	0.0136196	0.301647	-2.85065	oq8W4u_l8aTWOE1uHE
NA	0.33777	9.2109	2.92689	0.0136959	0.302851	-2.85576	6ve1W4U03Ll6Ahy4Qg
H2afz	-0.27903	12.8654	-2.92512	0.0137395	0.302851	-2.85867	HKegKHWgKUIQKa.VnY
Atxn1l	-0.297911	8.36702	-2.92481	0.0137472	0.302851	-2.85918	EpHqit6Ojev7sovV7I
Nrp1	-0.272048	9.62091	-2.9248	0.0137476	0.302851	-2.8592	onpHKbz0upX.joTuF4
Mrps18b	-0.305465	9.86309	-2.924	0.0137673	0.302881	-2.86052	Nn1b9VM4iYl_gsXo9I
NA	-0.331232	8.38802	-2.92092	0.0138434	0.303579	-2.86556	BZIl1JJKr9K3k8T8eA
Kctd15	0.257905	9.04758	2.91992	0.0138683	0.303579	-2.8672	rFdRXJlL9VPTORFC7w
Ift140	0.272398	7.68716	2.91986	0.0138698	0.303579	-2.86731	KtV4A1S5V_IUSQIUXo
NA	-0.253556	7.58375	-2.91704	0.01394	0.303579	-2.87192	u739Emjg63oEewjHjc
Extl1	0.48638	9.02282	2.91647	0.0139544	0.303579	-2.87286	KHUb6XgB_p76SOp42U
Exoc7	-0.250416	7.90273	-2.91597	0.0139668	0.303579	-2.87368	KqvQ46HYInuQj0greo
Ttf2	0.248725	8.16084	2.91467	0.0139995	0.303579	-2.87582	3p5t_wl3_wUFNXOKek
Gm8503	-0.265664	11.1915	-2.91392	0.0140182	0.303579	-2.87704	HBeii6P8gSdGYdzh5Q
Elovl6	0.269596	8.44546	2.91351	0.0140287	0.303579	-2.87772	xukfSH.vdevjQrvl64
Klhl22	0.276227	9.83982	2.91237	0.0140573	0.303579	-2.87959	lkdclMlAv7p1f3uBbo
3110082I17Rik	-0.245936	8.26534	-2.91192	0.0140687	0.303579	-2.88033	ErqodcTPY3q5T5Lkl4
Ece1	0.273599	7.75694	2.91161	0.0140764	0.303579	-2.88083	6PnSruSolCkoIZIevI
NA	-0.287742	8.6273	-2.91127	0.0140851	0.303579	-2.8814	r5UQI5TUH_ihHjqFRQ
Tmem60	-0.249881	10.0681	-2.91126	0.0140854	0.303579	-2.88141	utOePuAOloa7C3p.hU
NA	0.283774	9.59307	2.91104	0.0140909	0.303579	-2.88177	ZdLHbU5ShFJ4QbdrdM
Tm9sf4	0.269414	9.56789	2.91075	0.0140981	0.303579	-2.88223	QUUoNKeiA6iVIi6IuM
Ctdspl	0.29712	9.8002	2.90972	0.0141242	0.303579	-2.88393	K8ewN4U7c1ei2V4oys
NA	0.244482	10.8232	2.909	0.0141424	0.303579	-2.88511	WSkejxvu.u5icv_f0o
2610002M06Rik	-0.262934	7.50621	-2.90835	0.014159	0.303579	-2.88618	Tt9uNC7B8DB659711E
Dld	-0.265529	7.67326	-2.90799	0.014168	0.303579	-2.88676	l16Av_F7.THtxiPQfQ
Bmper	0.287276	7.91723	2.90658	0.0142039	0.303953	-2.88908	NU_LpyqU3G.7RzdOuw
Armc8	-0.260024	7.8074	-2.90481	0.0142492	0.304386	-2.89199	9ScktlHO_Epz_FeNVI
Rps6ka1	0.307907	9.46192	2.90354	0.0142815	0.304386	-2.89406	NVamOKn.0.XXSesHSo
Fam25c	-0.322782	8.10652	-2.90245	0.0143094	0.304386	-2.89585	oCVCDSiEq64KK0eIK0
Cant1	0.284329	10.3323	2.90239	0.014311	0.304386	-2.89595	B7nqJ0lAXX47u0Hu9o
Col6a1	0.260468	12.9206	2.90072	0.0143539	0.304386	-2.89868	3fTp1VE9VsN41CUnN0
Bclaf1	0.311836	10.5118	2.90053	0.014359	0.304386	-2.89901	fjpwKHfXS7rsz9BKhU
NA	-0.242749	6.93496	-2.90041	0.0143621	0.304386	-2.8992	uStC4eJE8rKIU2jOxU
Pppde1	-0.234531	7.64563	-2.89995	0.0143739	0.304386	-2.89995	N4nonl3UXt6WrXbEr8
Sema4a	0.348222	7.80955	2.89837	0.0144145	0.304386	-2.90254	BqqTDeJfvV_1LunhX4
Frmd6	0.236039	9.69791	2.89717	0.0144456	0.304386	-2.90451	6oCzAltHRnkfnJu1Ok
Mrps18c	-0.300895	10.3013	-2.89456	0.0145134	0.304386	-2.90879	rs.uC9eUMBdwuvtJIc
Tcfl5	-0.294688	7.92156	-2.89359	0.0145386	0.304386	-2.91037	xqOadS_yodSwob4iRM
Tspan3	-0.240189	11.2076	-2.89284	0.0145582	0.304386	-2.91161	6Xnfr.bRILr77r.qMY
Srxn1	-0.42805	8.62504	-2.89194	0.0145819	0.304386	-2.91309	cvQL9KFe9.nz_ROtF8
Syt11	0.267413	6.8415	2.89175	0.0145866	0.304386	-2.91339	fRxwg4rrKinjfqpES4
Slc4a2	0.271151	9.49244	2.89141	0.0145957	0.304386	-2.91395	B8Lgw.AlV91c15LAuc
Srd5a3	-0.293484	9.12665	-2.89078	0.014612	0.304386	-2.91498	0moO.hrX73H0iUliS4
Alg8	-0.233777	7.78275	-2.89051	0.0146191	0.304386	-2.91542	ZsRYD6fkNHRJdUM3S4
Shf	0.285738	7.4097	2.89028	0.0146253	0.304386	-2.91581	NLX7ReRqpJr3xQoTjs
H13	-0.256788	10.4947	-2.88907	0.0146569	0.304386	-2.91778	EnogqX4JIQf5TnqH6I
Agpat9	-0.26028	7.35032	-2.88891	0.0146611	0.304386	-2.91804	6f0sTS1CnRTrurnq7U
Pea15a	-0.255432	8.91326	-2.88844	0.0146737	0.304386	-2.91883	rVs9UuUILECE81pJXc
Sumf2	-0.288733	8.088	-2.88809	0.0146827	0.304386	-2.91939	9JYpPauifbf4o.7dV4
NA	-0.287287	9.78342	-2.88785	0.014689	0.304386	-2.91978	3dqLp4FgmZKaiHeSjU
Ccar1	0.235391	9.35163	2.88623	0.0147318	0.304386	-2.92244	TfInyLTrXRpHvnmdrE
Stau1	0.326784	9.26404	2.88484	0.0147686	0.304386	-2.92472	oqVDEtD1BdwtqgK4Ss
Slc39a7	0.299044	11.3466	2.88462	0.0147745	0.304386	-2.92509	9p9KghekgoeqyE0Nu4
Snrk	0.238131	7.02888	2.88404	0.0147899	0.304386	-2.92604	uCU2tFDZeG3ZCLlUuc
1500012F01Rik	0.332354	11.1467	2.8819	0.0148468	0.304386	-2.92955	6AWp.g6JuB14piT6Vg
Vapa	-0.284699	9.5845	-2.88095	0.014872	0.304386	-2.9311	Bfxf5wzTpIP.fNX7ik
Psenen	-0.255159	11.6412	-2.8805	0.0148839	0.304386	-2.93183	EH6JqzUOKIL4F7loLE
Dusp7	0.245965	9.22847	2.87976	0.0149037	0.304386	-2.93305	ZUTfF0Sp6.0qPfyoJI
Gm3258	-0.247246	10.3995	-2.87925	0.0149174	0.304386	-2.93388	QSerdQukmLSwfwlK7M
Dab2	0.307468	10.8118	2.87873	0.0149314	0.304386	-2.93474	Krb90nB5FPxQ15VC64
Lzts2	0.313109	10.4116	2.87848	0.0149379	0.304386	-2.93514	B41U74neQl33qeKqeA
Dcn	-0.265394	11.2351	-2.87837	0.0149408	0.304386	-2.93532	ZRQnmgNYfQ6HgQ7n7Q
Thbs3	0.238656	8.2788	2.8783	0.0149427	0.304386	-2.93544	K4He96IV6rcFxJV0lw
Dpy30	-0.281413	10.7889	-2.87825	0.0149441	0.304386	-2.93552	lhRIXR.6L5IIiTNXv4
1700030K09Rik	0.285237	8.18884	2.87624	0.0149981	0.304386	-2.93882	3k3NSJJeRLN3TUScig
Mrpl3	-0.25682	9.4132	-2.87604	0.0150035	0.304386	-2.93915	uAeDV_AjiW6X8TV6gU
Upf3a	-0.232462	8.78628	-2.8759	0.0150073	0.304386	-2.93938	0ee66L_dT1II_UAIJ4
Sidt2	0.249582	8.76422	2.87553	0.0150171	0.304386	-2.93998	u6U961_m.Ei0VJ1KVc
Tmem50b	0.255625	7.97532	2.87536	0.0150219	0.304386	-2.94027	ox1d0R2eRLyu56qC4U
Ccdc101	-0.239585	9.23068	-2.87476	0.015038	0.304386	-2.94125	ciVCAC4Nqesp_DeUeU
Cldn5	0.250625	6.77645	2.87097	0.0151404	0.305101	-2.94745	WpXsrFIl8iq_X116Cc
Ctr9	0.325866	7.35681	2.8709	0.0151425	0.305101	-2.94757	9HkuMESOcCT1Qp_QlI
D19Wsu162e	0.283298	10.4532	2.87056	0.0151517	0.305101	-2.94813	ZeJrerhjNe4_1oISLo
NA	-0.239017	8.34663	-2.86777	0.0152275	0.305101	-2.95269	KuC.GTjSMOaYzogSXk
Gcdh	0.243967	8.08998	2.86738	0.0152382	0.305101	-2.95333	iq4hAqiwRKJR4jokhc
Acly	0.284739	11.2145	2.8666	0.0152596	0.305101	-2.95461	BnuA7fu0u13u9OSWH4
Txndc5	0.308533	12.2517	2.86604	0.015275	0.305101	-2.95553	KokimVZSXvOBvzzw0Y
Ppp1cb	-0.287812	9.33274	-2.86509	0.015301	0.305101	-2.95709	rcBhL6wXz.eVQPHumI
Arfgap2	0.264428	8.8817	2.86504	0.0153025	0.305101	-2.95717	WJ5KdRUeknqUZHu118
Rnf40	0.24706	8.20745	2.8646	0.0153144	0.305101	-2.95789	BkpPUrIIn_VudSclxE
Ttl	-0.268241	7.0405	-2.8646	0.0153146	0.305101	-2.9579	lZS5OedHk7.IBAJZKU
NA	-0.405507	10.9314	-2.86458	0.015315	0.305101	-2.95792	iRbvf4TR5444YlfqXY
Map4k3	0.266114	8.66564	2.86388	0.0153342	0.305101	-2.95907	0nii1kchP0S0R4IntE
Ndrg1	-0.270207	9.69557	-2.86372	0.0153387	0.305101	-2.95933	0Uo36L5yKALLzlcymk
Srsf11	-0.243986	9.36109	-2.86325	0.0153515	0.305101	-2.9601	0SS_6RJN4QEe72_Eic
Sin3a	0.246035	9.00537	2.85974	0.0154484	0.305256	-2.96585	Be.7F59.HLeVy5TUUk
Zfp187	-0.287357	9.37914	-2.85963	0.0154514	0.305256	-2.96603	Em7jS3X078HWNRFAbk
NA	-0.247486	7.87333	-2.85956	0.0154536	0.305256	-2.96615	ut9UwtMgn4648.4r9Q
Ganab	-0.273255	9.62509	-2.85942	0.0154572	0.305256	-2.96637	9dU3yKiGfURDyipCvM
Dnajb9	-0.256667	7.80974	-2.85768	0.0155056	0.305256	-2.96922	9eR.1O8x1MYs8Nc6OQ
Tnnc2	0.256682	7.90258	2.85744	0.0155122	0.305256	-2.96961	fKB6eLn1k3_EoGSGnE
Ptges3	-0.276003	9.34193	-2.85701	0.0155244	0.305256	-2.97033	xoI.fp7X.C7e.nsP04
Dck	-0.242702	7.08179	-2.85683	0.0155293	0.305256	-2.97061	0yf7OK4hHiCXKanvSU
Nop10	-0.271971	11.6298	-2.85577	0.015559	0.305256	-2.97236	HeKkvO.dQzxdBiSpjY
Rps6	-0.227979	13.6352	-2.85453	0.0155936	0.305256	-2.97439	f9VlFp7SCdNiujhiZA
NA	-0.238055	7.71566	-2.85376	0.0156151	0.305256	-2.97565	NU1UrXHlH3gw5EUn0M
NA	-0.255758	8.88231	-2.85374	0.0156156	0.305256	-2.97568	iprMOuC0srmVKUBLo4
Atg4d	0.235354	6.76528	2.85349	0.0156227	0.305256	-2.97609	BUmglPztLQdfuX8uSc
1500012F01Rik	0.310055	10.4569	2.85263	0.0156467	0.305256	-2.97749	Hp6osus07kc_egMMDM
Has2	0.244871	7.96263	2.85154	0.0156774	0.305256	-2.97929	Wb0L3gAdYd2Wzoicuo
Ergic3	-0.297695	9.94018	-2.85126	0.0156853	0.305256	-2.97975	3bS6X3TnXn.XNovks8
NA	0.233493	7.44967	2.85116	0.015688	0.305256	-2.97991	HdCeWheaFeBBOT1iCc
Nkiras1	-0.347648	7.56423	-2.85068	0.0157014	0.305256	-2.98068	Bu6DKD70tD6.IffG3k
Ttc3	0.279962	11.2472	2.84979	0.0157265	0.305256	-2.98214	xV4BOu1OewS6LksTl4
0610037P05Rik	-0.238042	6.89561	-2.84966	0.0157302	0.305256	-2.98236	TU_hIS.dNbgcDl.gg0
NA	-0.280029	12.269	-2.8474	0.0157942	0.305577	-2.98606	6bu.hCgoDpFtOrngNY
Prkcz	0.252269	7.44512	2.84737	0.0157949	0.305577	-2.98611	6ZXUaUK298d_RNTwIc
Hmgb2	-0.466689	10.1497	-2.8471	0.0158025	0.305577	-2.98654	6_qCgt3eaK3ioJJnZI
Plac8	0.365522	7.60433	2.84429	0.0158825	0.306625	-2.99115	ZEooiU4Gf3CiejpCJ0
Nr2c2ap	-0.26906	8.8083	-2.84371	0.0158989	0.306625	-2.9921	KsBKKW4koB7UlC5.3k
2900026A02Rik	-0.313475	7.95746	-2.84323	0.0159126	0.306625	-2.99289	xTVe2XxIN7zOqdEivs
Egfr	0.26847	8.44119	2.8421	0.0159448	0.30683	-2.99473	oiXtKxc0omsNbiIgW8
NA	-0.261454	8.81705	-2.84155	0.0159605	0.30683	-2.99563	EihOEfEI6EpOMPoXUY
Chpt1	-0.2375	7.78302	-2.84004	0.016004	0.30713	-2.99812	TndXyqBz_NOvuHd.UQ
Tuba3b	-0.233729	7.62156	-2.83971	0.0160135	0.30713	-2.99866	uFNCFCZFNS.sj65WHo
NA	-0.443716	11.4543	-2.83688	0.0160948	0.307558	-3.00328	xfaFKC9OFBZefSKASs
Spc24	-0.455742	7.59224	-2.83645	0.0161072	0.307558	-3.00398	ZQA7uS_qeiI6dLrwiQ
Axl	0.262292	11.1015	2.83459	0.0161611	0.307558	-3.00703	TfiUtVzl73gu6HeuXU
Fam98a	0.267071	11.0723	2.83456	0.0161618	0.307558	-3.00707	u_eSCEgl6eLR3Ubc14
Prpf38a	-0.258206	10.1211	-2.83424	0.0161713	0.307558	-3.00761	3pcFRzrz0x8kq0IIXo
2310061C15Rik	-0.380329	7.65376	-2.83378	0.0161845	0.307558	-3.00835	KXcod.s4Aud4IGgUyo
Cct4	0.263839	11.5944	2.83362	0.0161893	0.307558	-3.00863	use6eg4KEFF_9ft6Cc
Vps18	0.298123	8.48755	2.83243	0.0162237	0.307558	-3.01056	KVCAo6DlEIKeXkULug
Atoh8	-0.236314	7.47432	-2.83209	0.0162336	0.307558	-3.01112	BrSvSnBHwPJHeeiJJ4
Nudcd2	-0.346983	8.20546	-2.83205	0.0162348	0.307558	-3.01119	oIvsxX_3Azn7e9GgKE
Acn9	-0.264049	8.36187	-2.83183	0.0162414	0.307558	-3.01156	xSSECdB6AJu.6Rd3VI
Ndufs6	-0.291282	9.41246	-2.82962	0.0163057	0.308422	-3.01517	uGq.ar0LtliaoAjRkw
Smpd1	0.226236	8.58608	2.82762	0.0163644	0.309031	-3.01844	KOKAd4lhRyeyX16ZUs
Lphn1	0.280498	7.42857	2.82724	0.0163755	0.309031	-3.01906	fii6ter_jf3cqrXfFU
Map2k1	-0.247274	6.98321	-2.82644	0.016399	0.309121	-3.02037	cAQbsy5cQPs4BV.wUc
Pigo	0.324767	8.91032	2.82563	0.0164228	0.309214	-3.02169	lCIdYRF34lFewUiHnQ
Armcx2	0.247944	11.4887	2.82387	0.0164747	0.309495	-3.02457	oLVstey17r_H7nn6uo
Evi5l	0.233717	7.89178	2.82285	0.0165049	0.309495	-3.02625	Tfu5107lXUR5UUU.5E
Stat3	0.391808	9.3734	2.8228	0.0165065	0.309495	-3.02634	oar6_8hC5deuVOk174
NA	-0.680551	7.09929	-2.82229	0.0165214	0.309495	-3.02716	6IVCJyKIEJrV_WV6MQ
Lypla1	-0.292751	7.51766	-2.8207	0.0165685	0.309495	-3.02976	EPU_Hu57DuoA7Tv.RI
Klf13	-0.25509	8.99922	-2.82032	0.01658	0.309495	-3.03039	uRkRqYggvSeVTe4gmc
NA	-0.255753	8.50394	-2.81932	0.0166096	0.309495	-3.03202	KVgF0c6OP_BtkiB0og
Pdzd11	-0.260703	9.13297	-2.81907	0.0166172	0.309495	-3.03243	fyIfklRJfW7qN5ShCc
Srp14	-0.25356	11.5464	-2.81901	0.0166188	0.309495	-3.03252	rusIZS._P7nu6ejPfI
Slc39a7	-0.252189	8.45866	-2.81875	0.0166265	0.309495	-3.03295	WroWl_qEOwiaJCyzIo
Skap2	0.267276	10.1707	2.81682	0.0166843	0.309495	-3.03611	le4_xuDfLT4Jlrir54
Klhl15	0.256072	7.35196	2.81633	0.0166991	0.309495	-3.03692	lkt_nmE4yGGuiERIxQ
Clec2d	0.32133	7.21792	2.81616	0.016704	0.309495	-3.03719	u4qEyiLycVRHji1QAo
Ppap2a	-0.231359	8.76101	-2.81604	0.0167077	0.309495	-3.03739	TV8QoIRTF85fPK6DLQ
C4b	0.346538	8.89641	2.81544	0.0167257	0.309495	-3.03837	K9eOi9JJaq5Su4pfKE
Hint3	-0.268514	9.65284	-2.81469	0.0167482	0.309495	-3.0396	0oHOEkHm73lm6aatKA
Zkscan5	0.269562	9.40297	2.81412	0.0167652	0.309495	-3.04052	KeVSUeix3JT7VNe.PA
4933431E20Rik	0.257767	7.98977	2.81376	0.0167762	0.309495	-3.04113	xev1y9pKhnRcN.vSFc
Ldoc1l	0.241111	8.35661	2.81222	0.0168224	0.309752	-3.04363	QY1ydFuLb9EULh5P10
Acot7	-0.299032	9.0097	-2.81204	0.0168278	0.309752	-3.04393	om1I45Q7p6Q706KhT0
5730469M10Rik	0.263434	8.15982	2.81056	0.0168728	0.310014	-3.04636	QQLgr3ut9XzIZIj_fU
Eif4g2	-0.256624	7.40953	-2.81029	0.0168809	0.310014	-3.0468	r98HsPjr75bDLM_Xs8
Rsc1a1	0.253781	8.141	2.8097	0.0168986	0.310014	-3.04775	KeTYvrqDkhflffv_8k
Zdhhc8	0.28078	10.8005	2.8088	0.0169261	0.310173	-3.04924	xpeLCROkm1n5Nu3vc4
Atp6v0a2	0.286407	9.28161	2.80725	0.0169729	0.310346	-3.05176	TWtIHxSqAvUV2_Pl8Y
Fam102a	0.241387	8.25312	2.80724	0.0169732	0.310346	-3.05177	HUrxR5FU9bqe9M3t0k
Atxn1	-0.249382	8.30521	-2.80442	0.0170594	0.311575	-3.05639	iRSCUreKt99JlPiL9U
Sema5a	0.240531	7.45219	2.80111	0.017161	0.312455	-3.06181	ZVnTbd3lBv_4AcAg1w
Slc12a9	0.274977	7.45897	2.80106	0.0171624	0.312455	-3.06189	65fhSKp6Xfe4dynF0s
NA	0.256891	8.99532	2.80099	0.0171645	0.312455	-3.062	W_X4O6H6i5SiVIu0rE
Igfbp4	0.326988	10.0308	2.79881	0.0172317	0.312757	-3.06556	EqEqVN.rSrPa01hDl8
Fam168b	0.261091	8.45267	2.79834	0.0172463	0.312757	-3.06633	xipLqxt65IW6kuzIks
Afg3l1	0.242021	9.58896	2.79808	0.0172545	0.312757	-3.06676	WD_yKkWklyKKETV9eI
NA	-0.424653	9.14744	-2.79799	0.0172571	0.312757	-3.0669	lUAsSago6AQR0HdQB4
Dmwd	0.225357	9.07379	2.79687	0.0172918	0.312771	-3.06873	9HvR16iIfJUSxV6uIo
Thop1	0.235748	8.88836	2.79674	0.0172959	0.312771	-3.06895	KkFfqbEjifqgv1NftU
Sar1b	-0.227803	10.1226	-2.7953	0.0173406	0.313236	-3.07131	Ezogp9Z6OmSxNjySaU
NA	-0.346083	12.6195	-2.79433	0.0173708	0.313436	-3.07289	x3z9BwC3TRAT1R6RfQ
Mrpl13	-0.307044	7.79315	-2.7929	0.0174153	0.313895	-3.07522	Z7.EhC17sF5.A5xE7w
Ddx3x	0.227464	8.8525	2.79208	0.0174411	0.314017	-3.07658	BSSn8.wOWPRPHe9CeY
Ap2b1	0.237369	9.18281	2.79021	0.0174995	0.314724	-3.07962	ldfJQLube2AnguSKko
Dnajb6	-0.264555	9.37515	-2.78828	0.0175603	0.315471	-3.08278	HV12ellu12j89QS0vA
Smg6	0.224014	7.49656	2.78655	0.0176148	0.315481	-3.08561	ZLn0UKud5X3SlShLlQ
Parp1	0.254926	9.33202	2.78626	0.0176239	0.315481	-3.08608	TgEUbRLRjt5fHp9VKg
NA	-0.265578	8.58931	-2.78508	0.0176613	0.315481	-3.08801	ZQujU3vFaIP9NfqX1Q
NA	-0.276363	7.32725	-2.78443	0.0176818	0.315481	-3.08907	6R5fEm0Frl5uq0zG_c
Vps29	-0.252723	10.6055	-2.78278	0.0177343	0.315481	-3.09177	KjUaEULz1uqITpyfJU
Acaa2	-0.280374	8.53469	-2.78271	0.0177363	0.315481	-3.09187	r_ifGql90KH3eUWPwc
Usp38	0.309897	7.15279	2.78218	0.0177533	0.315481	-3.09275	WRCuThlIqSq.weB.so
Prdx2	0.263333	12.0824	2.78215	0.0177541	0.315481	-3.09279	rCrtfZSNEtDhcXuoZ0
Rbak	0.274539	7.31065	2.78203	0.0177581	0.315481	-3.09299	uTglJL4k4q4eARpH3k
NA	-0.25503	9.3995	-2.78156	0.017773	0.315481	-3.09376	feRBX7fNHOVS63nH8o
Fzd1	-0.290097	7.07874	-2.78075	0.017799	0.315481	-3.09509	6c7e0xXAOE_v.o.rOQ
Tsc2	0.267635	10.4358	2.77989	0.0178262	0.315481	-3.09648	HlJI1OHIte6UlOyc14
Zfp282	0.268553	9.42581	2.7793	0.0178451	0.315481	-3.09745	Kef10hX._W5AqD34Dw
Stk40	0.266523	10.6301	2.77897	0.0178557	0.315481	-3.09799	QKuqV2ee0pHiC177Ag
Bend3	-0.222678	7.22659	-2.77829	0.0178775	0.315481	-3.0991	KInrR3qJ79eVHoWzrs
Cd63	-0.249521	11.3861	-2.77826	0.0178786	0.315481	-3.09916	riGmniWaSiLHiCbaok
Kdm4b	0.323989	8.89172	2.77778	0.0178939	0.315481	-3.09994	T.l093pdS9LNDwJW4k
Actb	-0.233687	12.7966	-2.77741	0.0179059	0.315481	-3.10055	H1FZiRJ9.knX2_WtRE
Adora1	0.236953	7.19553	2.77589	0.0179545	0.315535	-3.10302	9lSVf496rcR_QpTQbk
Sox7	0.239806	7.47019	2.77552	0.0179666	0.315535	-3.10363	NRXuEVAjv3if62RVIQ
Fam40a	0.224156	10.3212	2.77513	0.017979	0.315535	-3.10426	rfXglIrlr9d2vlOF7A
Sec14l1	0.269702	8.00714	2.77492	0.0179857	0.315535	-3.1046	64iTfwidAkRB5EdEpU
Copa	0.24945	11.4203	2.77256	0.0180622	0.316267	-3.10847	cUf1UlGYvvBzVN.9_o
Arhgef1	0.230038	8.52242	2.77198	0.0180809	0.316267	-3.10941	W0qfR1SJFV8NVH.Sls
Arap1	0.23305	7.09063	2.77185	0.018085	0.316267	-3.10962	WdPlFc3QKfLiSH567U
NA	0.324144	11.4579	2.77061	0.0181254	0.316637	-3.11165	ieX6.XI676xKnd6Xes
Ednra	0.284664	7.73139	2.76605	0.0182741	0.318895	-3.1191	ZqV6wdx6k.1SO.Eh7g
2410002F23Rik	0.258674	9.40966	2.76524	0.0183006	0.31902	-3.12042	E6Py6KriupJXoH3l9s
Gdi1	0.22688	9.1968	2.76304	0.018373	0.319943	-3.12401	ZV5VOX.X8uuoBXxfkA
Tmed1	-0.241385	10.2019	-2.76228	0.0183981	0.319951	-3.12526	HXSrue_tLi3YCnjqsQ
Yif1a	-0.221185	11.6042	-2.76184	0.0184124	0.319951	-3.12596	u67q706K76d596l3F4
NA	-0.534817	7.93185	-2.76052	0.018456	0.319967	-3.12812	Hiej00X38Xm6zeHezY
NA	-0.228789	12.3343	-2.75995	0.0184751	0.319967	-3.12906	iiK._I6UYied5Cchuo
Golga2	0.27885	9.80886	2.75959	0.018487	0.319967	-3.12965	EeoF8.PrLvK0ipKKaI
Mtmr10	0.219516	8.29995	2.75946	0.0184911	0.319967	-3.12985	KhXmuEgisJunuJJMUA
Lsm3	-0.237445	10.0072	-2.75771	0.0185493	0.320216	-3.13271	6znfbWqI6bb3LZV1Pg
Pten	-0.247378	7.42311	-2.75733	0.0185617	0.320216	-3.13332	xksyJuSMOEKLN_x0Vw
Wif1	0.244153	7.21066	2.75727	0.0185638	0.320216	-3.13342	i7rfIOqLvIivAepIjk
Hoxc9	-0.277539	8.61335	-2.75631	0.0185958	0.320432	-3.13499	loopKIgHm931UmQeAw
Rpusd1	0.225373	7.08454	2.75548	0.0186237	0.32049	-3.13636	u8lxeh_rReSVUF7d_c
Eif2ak1	0.239726	8.69121	2.75504	0.0186381	0.32049	-3.13706	x1H6TTXkn5XAuN0knA
NA	-0.220442	8.44629	-2.75356	0.0186876	0.320633	-3.13948	6Fqk3d4lbie9dLEHcg
Prdx5	-0.225352	11.0937	-2.75265	0.0187181	0.320633	-3.14096	cbaeAK91OuMhBpMuCk
Idh3g	-0.269966	10.1854	-2.75154	0.0187555	0.320633	-3.14278	HH_CK5OwnUGeOKKE1k
Mylpf	0.228325	9.10011	2.75044	0.0187926	0.320633	-3.14458	uqSiaConUG33U7_FIc
NA	-0.296927	8.2811	-2.75006	0.0188054	0.320633	-3.1452	EFf1AFWJJ3Wtj96J2g
Psmd7	-0.24061	10.8605	-2.74946	0.0188255	0.320633	-3.14617	iUgmrL67n.qNOkAgLE
NA	-0.235619	7.63482	-2.74925	0.0188325	0.320633	-3.14651	Zek47krdx5cQgh0IB0
Tcf7l2	0.226287	8.25597	2.74921	0.0188339	0.320633	-3.14658	fh_BPJiKt4klt4kluo
NA	0.233019	9.02378	2.74921	0.0188341	0.320633	-3.14659	xKPtS7veCbsQfKdCSM
Tmpo	-0.324666	7.70484	-2.74853	0.0188571	0.320633	-3.1477	ZiCCe_CeKiSoHg2I10
Nqo2	-0.228791	7.74373	-2.74794	0.0188769	0.320633	-3.14866	3SQ1wCvo6Mq57lir_U
Mark3	0.227971	9.68209	2.74587	0.0189471	0.320633	-3.15203	oZeomCnpfdxg5HE8C0
B3gntl1	0.22484	9.33305	2.74542	0.0189625	0.320633	-3.15277	0XFyeo7dleKdRBCfxQ
Etfdh	-0.220192	8.57495	-2.74448	0.0189941	0.320633	-3.15429	EnEZ72AzClN_UajHqI
Tiam1	0.259199	9.27523	2.74426	0.0190017	0.320633	-3.15465	Qkiu2jLRP963V5BG1M
Map1lc3a	-0.334979	9.55087	-2.74418	0.0190044	0.320633	-3.15478	TS072r53.q56er6i6s
Golga1	0.313329	8.49009	2.74417	0.0190047	0.320633	-3.1548	EnXUkcoi5LJz1C6fTk
Gins2	-0.269741	9.16468	-2.74396	0.0190121	0.320633	-3.15515	ip6U8F4BIhILll7xdY
Tmem203	-0.236657	8.19365	-2.74355	0.0190258	0.320633	-3.15581	WlS.HtS.38zMI2.XYk
Agfg1	-0.25225	8.56011	-2.74195	0.0190807	0.320633	-3.15843	EhLcuvYsP_iv1USQtE
Ppa2	-0.247004	8.52103	-2.7417	0.0190892	0.320633	-3.15884	Bp.ZXYbzwd5E4G_gIg
Ogfrl1	-0.235515	7.3689	-2.74057	0.0191278	0.320633	-3.16067	ccYgnokQURsTUOn.VU
Cd151	-0.289183	10.5712	-2.74057	0.019128	0.320633	-3.16069	i43ksLeqIF4sRRxG_o
Hes6	-0.220633	7.21986	-2.74037	0.0191347	0.320633	-3.161	0euiCCYZkaNBiLfSic
Cmtm5	0.365912	7.80727	2.73986	0.0191521	0.320633	-3.16183	rXrdbf5c45PQjcWB4k
Phgdh	-0.272768	11.3782	-2.73983	0.019153	0.320633	-3.16188	fH4kKKJ4yeB1KHuCl0
Gtf3c3	0.269287	8.46143	2.73863	0.0191943	0.320998	-3.16384	uQef4JKo7J0nsh5efk
Rhbdd2	0.229014	7.48351	2.73782	0.0192224	0.321141	-3.16517	T.ynJVWpKzNOq34p14
Zfp68	-0.355814	7.94673	-2.73524	0.0193116	0.321986	-3.16938	KqFe4_gBHzUCtI3x7E
Pde4dip	0.306434	10.0072	2.73468	0.0193307	0.321986	-3.17028	93seCHe3US502juru4
Sc4mol	1.0526	9.00542	2.73465	0.0193317	0.321986	-3.17033	ERguLs0XriYuHgF53o
1810008A18Rik	0.233902	8.03601	2.73248	0.0194071	0.322916	-3.17387	lrWGwvO7cKfpInkSek
Cenpm	-0.2905	7.92452	-2.72978	0.0195014	0.32337	-3.17828	TgVVNQonuJPHldRG.k
Dcun1d2	0.239651	7.92242	2.72968	0.0195047	0.32337	-3.17843	6oCiS4zj4krgpO55Uk
D930014E17Rik	-0.226174	7.2594	-2.729	0.0195284	0.32337	-3.17954	opiE3voQgJNxQE0iT0
NA	-0.247301	9.09269	-2.72884	0.0195342	0.32337	-3.17981	BxUOskXAMLrVSR5I1k
Aqp1	0.341805	8.01161	2.72869	0.0195394	0.32337	-3.18005	KR7lfBRPuBYiUT30rk
Cxcl12	0.300205	11.8282	2.72823	0.0195554	0.32337	-3.1808	T2GpyS7cJJjq9Lvu7o
NA	-0.232139	9.68009	-2.72776	0.019572	0.32337	-3.18157	iWIFLeIJ1I9nSlfjTQ
Synj2bp	-0.245564	9.58236	-2.72669	0.0196095	0.323475	-3.18331	WqEjQSzt1BhLpNxtJY
Srf	0.268542	8.81494	2.72633	0.0196222	0.323475	-3.1839	rfdeo74VKDLoTrRN94
Tpi1	-0.265205	7.69157	-2.7259	0.0196373	0.323475	-3.1846	EpS6IiW5v7HhfSIfiU
Hs6st1	0.274318	8.02057	2.72332	0.019728	0.323836	-3.18879	Q1CLqKSoUSB7UlBG3g
Col6a3	-0.234605	7.30926	-2.72279	0.019747	0.323836	-3.18967	Zao0RX718QlKKFhJ00
Kif2c	0.321334	9.09503	2.72177	0.0197829	0.323836	-3.19132	0NR566AXZ5iuWe4ruU
Minpp1	-0.219486	7.07939	-2.72126	0.0198011	0.323836	-3.19216	0eASx6AYJzpxFPBJa0
Rchy1	-0.316114	8.1063	-2.72117	0.0198045	0.323836	-3.19231	KOwyJ8erj7DJjx6uCU
Klc2	0.252475	7.3703	2.72085	0.0198157	0.323836	-3.19283	3XVAKrVyF32XrfoqNw
Gm12657	-0.394155	8.2199	-2.72078	0.0198181	0.323836	-3.19294	0..XffXvNLL3g7yM.8
Lrrc1	-0.252325	8.24557	-2.71936	0.0198687	0.323836	-3.19526	ro1OHxu0SCDh75YKCc
Sh3pxd2b	0.268954	7.47167	2.71936	0.0198687	0.323836	-3.19526	lWu3ofTm_u3kfid.u0
Skiv2l	-0.217589	7.53336	-2.71835	0.0199047	0.323836	-3.1969	9oDoinmfXXt4UtnvHk
Eif4b	-0.24183	8.51355	-2.71768	0.0199285	0.323836	-3.19799	x9IWs2o6syoaM2oaVE
Tdg	-0.245485	8.2575	-2.71633	0.0199767	0.323836	-3.20019	9rgJI7lzd76CWHBXWU
Camp	-0.230221	6.927	-2.71618	0.019982	0.323836	-3.20043	cr0IA.Vp6eh91kCuqI
Pfn1	-0.290769	11.7885	-2.71502	0.0200238	0.323836	-3.20233	KV9.UxERMU8..qU8VQ
Nme7	-0.247802	7.89014	-2.71301	0.020096	0.323836	-3.2056	rSLrONQOfT51hnOJ54
Ncoa4	-0.25414	7.66416	-2.71135	0.0201558	0.323836	-3.20831	0uJIOBE1egSLp5xLDI
Plp2	-0.28425	10.7664	-2.71106	0.0201662	0.323836	-3.20878	BMSSdUeFUeOlbjbf0k
Krba1	0.243632	7.50807	2.71096	0.0201698	0.323836	-3.20894	EUnkipFEKkXwUnXjdA
Fam122b	0.25083	7.30405	2.71002	0.0202039	0.323836	-3.21048	EtUFNLRR998SPV80T0
Tmem17	-0.25533	8.20445	-2.7098	0.0202118	0.323836	-3.21083	TeSeKoz1476OLe_kv0
NA	-0.281361	7.29674	-2.70961	0.0202186	0.323836	-3.21114	ierdBIQdIKdUDUCUhE
NA	0.220843	7.18766	2.70945	0.0202245	0.323836	-3.2114	ckezJxEAkl54EDR1Ok
Fbln1	0.306247	8.377	2.70834	0.0202646	0.323836	-3.2132	TFB6nf7v0L46eeyLpk
Nfe2l1	0.244733	12.0997	2.70738	0.0202995	0.323836	-3.21477	uqSKn9cFiSyoyAm4l4
Rusc2	0.286236	9.23443	2.70695	0.0203152	0.323836	-3.21547	3qUi1wlVTnsDLettIs
Ppp1cc	-0.21923	7.2929	-2.70676	0.0203221	0.323836	-3.21578	TZWKel4otppTfvfdus
Nagk	-0.306677	9.57413	-2.70569	0.020361	0.323836	-3.21752	W94o6kjXpIJI6HiRAU
NA	0.268152	7.45037	2.70531	0.0203749	0.323836	-3.21814	iUpUkgiXX0knHh4MFE
Emp3	-0.242092	12.0185	-2.70531	0.0203749	0.323836	-3.21814	fO0dde_ut3ldRNdPfs
NA	-0.293401	9.37082	-2.70482	0.0203927	0.323836	-3.21893	9eSPqxeHvh2ueR19NA
NA	-0.274634	8.99636	-2.70429	0.0204121	0.323836	-3.2198	u2c5U63jd48TVwIHi4
Ash1l	0.232826	6.81844	2.70426	0.0204134	0.323836	-3.21985	xp1P75R4C1CwnYt4C4
Usp1	-0.244754	7.98386	-2.70361	0.0204371	0.323836	-3.22091	0XptMXLgLDqf0IpLU0
Rin2	0.255716	8.82943	2.70357	0.0204387	0.323836	-3.22098	NXsQp.77VIFdX6ROeo
Timm8b	-0.24665	11.4904	-2.70271	0.0204701	0.323836	-3.22237	ohDpYn64JoYJovEGXo
Asf1b	-0.274057	8.18355	-2.70241	0.0204813	0.323836	-3.22287	ukReiqFxCV0tITn600
Ikbke	0.22649	7.02979	2.7021	0.0204923	0.323836	-3.22336	rpxRJfNCEUIe99dFSk
NA	0.286113	7.27434	2.7021	0.0204923	0.323836	-3.22336	9pOwKHvoAaLurgNuec
Tmem65	-0.247408	9.38771	-2.70198	0.0204969	0.323836	-3.22356	0S0eMex7Hse94fq.kw
NA	-0.25929	10.3626	-2.70191	0.0204993	0.323836	-3.22367	0cda86oRI5WrR5pTZQ
Socs6	-0.221672	7.94188	-2.70132	0.020521	0.323836	-3.22463	TqOX8q.ILuLzf18O5I
Polrmt	0.299789	9.7957	2.70129	0.0205221	0.323836	-3.22468	6rjCNRcf.SeFRlOa1c
NA	0.381273	8.25833	2.70125	0.0205236	0.323836	-3.22475	ZKl9qOXc3rz5XsuUiI
Banf1	-0.256284	10.5626	-2.70104	0.0205313	0.323836	-3.22509	E6ol6Wo_uG14kIp6KA
Smarcc1	-0.264029	8.10485	-2.70068	0.0205448	0.323836	-3.22569	ll7NxV544EHI6v_v_U
NA	-0.261541	9.80608	-2.69863	0.0206202	0.324596	-3.22902	c.2CQ2_q3q0v0SrzlM
1110001J03Rik	-0.240473	9.78008	-2.6983	0.0206324	0.324596	-3.22956	E6KgqeoluOSItdI718
NA	-0.234609	12.1187	-2.69611	0.0207136	0.325561	-3.23312	uJEsmr2ikkvqdmmJoU
Pcca	0.219761	8.12967	2.69437	0.020778	0.326262	-3.23595	Z5kJPxKJHXuSivcSXU
Med10	-0.243565	9.50196	-2.69297	0.0208304	0.326635	-3.23824	BWmOmiC.hTeiiReiC8
Hrsp12	-0.220984	8.4037	-2.69267	0.0208414	0.326635	-3.23872	QE.ehKyl6NfUuhJ_5Q
Prickle1	0.277469	9.3607	2.69204	0.0208651	0.326652	-3.23975	Her0loi056P4HDiass
2510009E07Rik	0.254646	9.15704	2.69158	0.0208822	0.326652	-3.24049	WG6vCnt7X_Sy0Xnuco
C85492	0.248556	7.62391	2.69056	0.0209202	0.326879	-3.24215	K15.pfrsrXpdiAS60Y
Lamc1	0.226573	8.62758	2.69012	0.0209367	0.326879	-3.24286	iptpdFC9Lnj6cvXc9Y
Zfp771	0.262644	8.56578	2.6896	0.0209563	0.326879	-3.24371	9l3E3manmliH0JxWUs
Papss1	0.243993	10.8768	2.68884	0.0209847	0.326886	-3.24494	xSlv1dZuT6.63t.S94
Gm4997	-0.291414	7.56923	-2.68853	0.0209965	0.326886	-3.24545	HFia7K9Qheq0PUjijU
Gm4124	-0.232998	8.76963	-2.68768	0.0210284	0.327072	-3.24683	xSn_6nVNweEB046OlM
Psmc2	-0.309485	8.42456	-2.68621	0.021084	0.327628	-3.24923	3YOvbif.gOlKEAAl5c
Camsap3	0.213733	6.81983	2.68495	0.0211316	0.328058	-3.25128	6ISKJzYp6SnOpdoW0c
Copg	-0.238494	9.27012	-2.68376	0.0211764	0.328444	-3.25321	l5ThQnfUtQ41RHWWTs
NA	-0.227986	8.25573	-2.68245	0.0212263	0.328907	-3.25534	TdHoXVXX6.wPhITk8E
Drg1	-0.248992	8.21502	-2.68073	0.0212919	0.329098	-3.25815	0kouz3guklzg9HE_FE
Tex261	-0.273565	9.99135	-2.6807	0.0212929	0.329098	-3.25819	BsgLeyeryI7IU3EMVw
Pibf1	0.213681	7.22369	2.68004	0.021318	0.329098	-3.25926	Whcu.rvggJ6JcFSUpU
Tmem134	-0.227904	9.88619	-2.67941	0.0213421	0.329098	-3.26028	TVeoV0QUUpV.g.nSgs
Sap130	0.232435	8.68492	2.67934	0.0213447	0.329098	-3.2604	oUSRUiB5RN0ZAKNSY0
Snx17	0.216388	12.2995	2.67819	0.021389	0.329098	-3.26228	ZuDreJJ1U08B0l4_WU
Garnl3	0.222907	7.48698	2.67801	0.0213956	0.329098	-3.26256	ouU392Fe.f1PQgW2tU
1810035L17Rik	-0.293803	9.51966	-2.67687	0.0214394	0.329098	-3.26442	Bb0J0CJAp.kaJ0BN44
Sort1	0.248666	9.31026	2.67685	0.0214404	0.329098	-3.26446	iQIXu0FMSQKSFUwYbU
Thbs3	0.269571	7.81939	2.67648	0.0214545	0.329098	-3.26506	WrphVPuSq_oh.Qqs88
Ube2o	0.335972	9.39796	2.67613	0.0214677	0.329098	-3.26562	3nUrIijl5a4kTxJ37Y
NA	-0.266105	9.50614	-2.67554	0.0214905	0.329098	-3.26658	WWfoxxUfnJQJTRYB5k
NA	-0.30744	9.39472	-2.67473	0.0215217	0.329098	-3.26789	BXvOxcu8irSDDf3n6Q
Psmg3	-0.262399	8.97467	-2.67455	0.0215287	0.329098	-3.26819	ck_CguNae5Su64XlvI
Pnpo	-0.223431	7.18841	-2.67429	0.0215386	0.329098	-3.26861	BYp70u1oTKIJQ5zu7o
D11Wsu99e	0.236387	9.93229	2.67272	0.0215992	0.329362	-3.27116	iLK4Vhhk16dfPSkn5A
Hsp90ab1	-0.225092	10.6075	-2.67258	0.0216046	0.329362	-3.27139	TkiQjXgrTWQgTbQguU
NA	0.226956	9.05777	2.67197	0.0216281	0.329362	-3.27238	uE1eeEIXF7hMdHd8qc
Eno1	0.214341	13.6599	2.6715	0.0216466	0.329362	-3.27315	uAuBSNp1uFi1eSm7CU
Psmd1	0.291007	12.6914	2.67126	0.0216559	0.329362	-3.27354	fX9EfXtPp8x1xe7T6U
2010012O05Rik	-0.213118	6.90847	-2.67018	0.0216979	0.329664	-3.2753	KUcqL.Ezy7vgq0bQUw
Tmem159	-0.221924	7.46295	-2.66971	0.0217158	0.329664	-3.27605	r5QbYe0npzgvRot4ik
NA	-0.247927	9.81078	-2.66883	0.0217502	0.329881	-3.27749	QiLuCOknmhiVCVACdA
Hint1	-0.218001	13.2057	-2.66728	0.0218106	0.330493	-3.28001	uaYRjfaQjTWQIDVZQg
Use1	-0.28667	9.52007	-2.66625	0.0218508	0.330798	-3.28168	K9wjpkpoKJc02Vnphs
Tmem45a	-0.253626	10.0935	-2.66518	0.0218929	0.33113	-3.28342	iTAjpS6BSNep6TREFM
Metrn	0.271546	11.5025	2.66361	0.0219544	0.331601	-3.28597	Neh4iF6iQlejoX33og
Gdf1	0.281962	7.61817	2.66291	0.0219817	0.331601	-3.2871	lm3NFTdbnffYQy4Qbo
NA	0.237844	7.21022	2.6626	0.0219941	0.331601	-3.28761	Kvge6UyMfsiHrlmRik
Rab11fip5	0.268363	9.58368	2.66146	0.0220391	0.331601	-3.28947	HrteSIrXgeKUq.70_0
Adam23	0.307507	8.44842	2.66077	0.0220663	0.331601	-3.29058	Bp5e4GiPe018Rk3.L4
Scly	0.218338	7.6608	2.66045	0.0220788	0.331601	-3.2911	l461kjtU5ftVoLYJ8U
Gphn	0.24003	8.14714	2.66031	0.0220844	0.331601	-3.29133	TFSoKHRXJJdKRLHpKQ
Tcf19	-0.230772	9.56774	-2.66029	0.0220852	0.331601	-3.29136	NWtUgFPXIKzr.P_eCU
Plekhf2	-0.23636	8.00678	-2.65772	0.0221868	0.332822	-3.29553	TrN6f9VCS2O0K8YRS4
Arl4c	0.234401	7.49586	2.65649	0.0222357	0.332936	-3.29753	WggmsOZyJJjeiQp4mI
Psmd14	-0.26542	9.50874	-2.65593	0.0222581	0.332936	-3.29844	TXgSekMCDvpCSjVAbQ
1700071K01Rik	-0.268302	7.70105	-2.65571	0.0222667	0.332936	-3.29879	x9EimuglASunSSgmiE
Ccdc137	0.243402	7.52222	2.6555	0.0222753	0.332936	-3.29914	rsCt9OuwqkohMKn1Uk
Nudt7	-0.288718	8.31816	-2.6545	0.022315	0.333002	-3.30076	NXEO6e4jX5eH1755.I
NA	0.212275	7.25025	2.65404	0.0223334	0.333002	-3.30151	KhLrnirj_B7Kpetbis
NA	-0.232265	6.9117	-2.65369	0.0223474	0.333002	-3.30207	Qp786jo1crqkt0o618
0610007P08Rik	0.213991	7.04281	2.65304	0.0223736	0.333002	-3.30314	3rtRBd9AcK1Qq07fGI
Slc12a6	0.235445	8.08628	2.65286	0.0223809	0.333002	-3.30343	f.g_SpevhK5SfXbpIk
Trim28	0.269742	11.3444	2.65228	0.022404	0.333045	-3.30437	oU_BfVLnpcL3Sid3pU
Rps3a	-0.34458	11.2609	-2.6505	0.0224754	0.333211	-3.30726	6II46A04ViK5IcOH4I
Ints1	0.315235	9.31079	2.65038	0.0224804	0.333211	-3.30746	TleJV_KeiTUeseAtd8
Myo1e	0.21903	9.21405	2.65036	0.0224811	0.333211	-3.30749	Wr.PEodkUrHxIZld10
Ythdf1	0.233374	9.1604	2.64961	0.0225112	0.333211	-3.3087	oD7KDeMsSku46OeeWE
NA	-0.263406	12.9543	-2.64895	0.0225378	0.333211	-3.30978	Wl5eVLjpfJ__cXI5uQ
Nipbl	0.281193	8.62238	2.64834	0.0225626	0.333211	-3.31077	ZJlmOlkB65fqyEc8CI
Mfsd7c	0.311329	8.86568	2.647	0.0226167	0.333211	-3.31294	lll66Ki7yo6CI5fH94
Mtmr14	-0.213174	7.49595	-2.64679	0.0226251	0.333211	-3.31328	ZpRHp6OqInM6GdqMQc
Antxr2	-0.214888	8.47471	-2.64675	0.0226267	0.333211	-3.31334	ZS6WrS6jt3eYkQKfNA
Nfs1	0.220526	8.64768	2.64653	0.0226358	0.333211	-3.31371	0Kcn9cl2nXuyk7PWw0
Acaa2	-0.230259	8.20789	-2.64624	0.0226475	0.333211	-3.31418	ZUgRJeCk0QkR5UR8eo
Adamtsl4	0.34086	8.83943	2.64597	0.0226582	0.333211	-3.31461	rq4AIgG0kwhNclUtlE
NA	-0.329714	10.0902	-2.64505	0.0226958	0.333466	-3.31611	iuzsXJ7HMLL6.s4jrw
Ube2e1	-0.244686	7.74836	-2.64417	0.0227313	0.33359	-3.31753	BpaoJT5evDL5755H1k
Sec22a	-0.269046	8.07572	-2.64377	0.0227477	0.33359	-3.31818	BvuS4g81A73Zfd.Xo4
Coq10b	-0.221152	9.26357	-2.64314	0.0227733	0.33359	-3.3192	0qC_.VI7Hi6r.73rf8
Psap	0.220279	11.9606	2.64285	0.0227853	0.33359	-3.31968	leh7_q15Gn9UUXsnfs
Ogfod1	0.219956	7.82295	2.64135	0.0228465	0.333609	-3.32212	itJ4BV_UUV.hB7ueWw
Sacm1l	0.279409	10.0235	2.6411	0.0228566	0.333609	-3.32252	fcu6efZChw7SKvKeQs
Ptp4a2	-0.303967	9.35917	-2.64021	0.0228929	0.333609	-3.32395	0nL5n5Pj4OaDgs4I54
Nrp2	-0.270294	7.08885	-2.63979	0.02291	0.333609	-3.32463	9V.qA3D0Sz43X._X7E
Ehmt2	0.223585	8.38106	2.63902	0.0229417	0.333609	-3.32589	KhP3U0iFUsKXoK2OlU
Pts	-0.22463	8.33309	-2.63861	0.0229585	0.333609	-3.32655	04X22WZmHtmXbtfSZg
Gosr2	-0.21185	8.45045	-2.63826	0.0229729	0.333609	-3.32712	9vnf1eyvA7lMnrSAqo
Tfdp2	-0.213744	7.58791	-2.63781	0.0229914	0.333609	-3.32785	llJHl.5ST3A.ov8eII
Mrps33	-0.274104	10.305	-2.63779	0.0229923	0.333609	-3.32788	0h6zUDRBGz.mdOpBdY
Trim26	0.210654	8.85979	2.63732	0.0230116	0.333609	-3.32864	BROeXi0csXES6dXRR0
Extl2	0.279828	10.1615	2.6373	0.0230124	0.333609	-3.32868	0KIMeFFQvUeQhfVltI
Psme2	-0.254796	8.66638	-2.63643	0.0230485	0.333609	-3.3301	uLgJgJ6p5yVKdiJ5Qs
NA	-0.266255	11.7153	-2.63638	0.0230502	0.333609	-3.33017	uq0bJ0rV6fq0RZn_xY
Pabpc1	-0.252687	7.97206	-2.63548	0.0230876	0.333858	-3.33164	EI4FUmVUnFU6Xd7G6o
Ube3a	-0.218115	7.11688	-2.63317	0.023183	0.334942	-3.33537	ZUZJ70WXbxn3fW2F7Y
NA	0.24617	8.89984	2.6314	0.0232564	0.334996	-3.33824	oSTsD3et.Mm9F6DoYU
Sdhb	-0.272721	10.5346	-2.63125	0.0232629	0.334996	-3.33849	HN4IIKOLVKKkJBLN5I
Casp9	0.232441	8.32715	2.63103	0.0232718	0.334996	-3.33884	6l3uj6mQK8CUqg30.c
Sec61b	-0.234401	10.1574	-2.63069	0.0232861	0.334996	-3.3394	rIl7NxiL3i52kH0YfU
Syvn1	0.227885	11.4606	2.63063	0.0232885	0.334996	-3.33949	KXJ559ff_v_7xKL96I
NA	-0.309766	8.35393	-2.62774	0.0234092	0.336184	-3.34418	clKe8J_zrY5e0kmquM
Atp6v1a	-0.22881	9.13462	-2.62745	0.0234216	0.336184	-3.34466	uShT.7qkfqBz_.9ASE
NA	-0.242406	9.09174	-2.62719	0.0234324	0.336184	-3.34508	oXSkqH1fFLrIldCpSI
NA	0.238583	14.2839	2.62605	0.0234799	0.336573	-3.34691	xuuekduttmcKC.1n34
Dync1i2	0.228637	11.3722	2.62418	0.0235587	0.337408	-3.34995	fWRwsTF1u0uu99e1C4
2410002F23Rik	0.252297	9.43527	2.62335	0.0235936	0.337579	-3.35129	0nkSOlXpQ5I3o.Loqs
Arl8b	0.240792	9.76409	2.62293	0.0236117	0.337579	-3.35199	x56Cunl0npYrvjqOBw
Ssbp1	-0.274613	9.58776	-2.62151	0.0236716	0.337861	-3.35428	uqnbM.ugqAuhzpixOg
Senp3	0.2268	9.81162	2.62127	0.0236818	0.337861	-3.35467	QSfRUkoTlQHW20jcQo
Zbtb2	0.311564	7.7853	2.621	0.023693	0.337861	-3.3551	uokoo8ov4pSXqQhftQ
Arhgap23	0.245278	9.19056	2.61934	0.0237635	0.338147	-3.35779	oeeVK3tLf2r85Aj_ew
Emd	-0.261277	9.63308	-2.61896	0.0237795	0.338147	-3.3584	EYsYhUiCiHfFVQdtN8
NA	0.228089	8.39405	2.61867	0.0237921	0.338147	-3.35888	B6897dQZT7RUUepEqc
Fam192a	0.230691	9.22525	2.61859	0.0237953	0.338147	-3.359	WNSXiisoKJ4UYgThTU
Fgd1	0.277479	7.39585	2.61704	0.0238615	0.338371	-3.36152	TpEKTr_69eIOBX657E
Mylk	0.39878	8.40666	2.61637	0.02389	0.338371	-3.36261	c0qLVlH1IyHGGCGkHk
Atp13a2	0.213438	7.26101	2.61604	0.0239043	0.338371	-3.36315	9_nW4rLkpfoqTnoR6M
1810009A15Rik	-0.213165	10.4118	-2.61444	0.0239726	0.338371	-3.36573	fzwkqNphoBlK62qe4w
Col24a1	0.217394	6.98662	2.61399	0.023992	0.338371	-3.36647	HSlFwNS6yv6PIB67_4
Bod1	-0.241933	8.65308	-2.61389	0.0239964	0.338371	-3.36663	Z1IF4CUoV1JFNUo59c
Adcy6	0.220185	7.52689	2.61381	0.0239996	0.338371	-3.36675	WDdTsUNroUepn48lCk
Ezh2	-0.236354	9.01526	-2.61333	0.0240202	0.338371	-3.36753	WUkQtNW8CFeDktl2uU
NA	-0.218221	8.49593	-2.61227	0.0240658	0.338371	-3.36925	N3z2OiFOfa_.zH_UrA
Srd5a3	-0.216159	9.27928	-2.61176	0.0240875	0.338371	-3.37007	6eag7_GtfvcfSJSWJI
Ptrh1	-0.225675	8.38852	-2.61175	0.024088	0.338371	-3.37008	omVREVwzrogU7Xqe.c
Actc1	0.438661	8.71576	2.61162	0.0240939	0.338371	-3.37031	NfM9KOFs_59_g13iVU
Arfgap1	-0.223311	8.6758	-2.61159	0.0240949	0.338371	-3.37035	o6tJuHzpN6N5eg53qI
Bccip	-0.231964	11.5152	-2.6115	0.0240988	0.338371	-3.37049	3jrX2OO9Y4Zf5oe46w
Fads1	0.22648	12.9426	2.61064	0.0241358	0.338422	-3.37188	BJcO0s3u7lDnvFE164
Ppp4r1	0.235854	11.1593	2.61033	0.0241493	0.338422	-3.37239	KjTrSd4rkHu31bnkVc
Cdc25b	0.248933	6.81793	2.60999	0.0241642	0.338422	-3.37295	i.oDvAgk_86oqqJBd4
Rrad	0.218299	7.10397	2.60892	0.0242105	0.338597	-3.37468	0ClAZ.epZNunZBJZCM
Minpp1	-0.221642	6.95868	-2.60874	0.0242179	0.338597	-3.37496	xXayZWWa16eaZ53bb0
Pdxdc1	0.247507	10.3121	2.60515	0.0243742	0.339788	-3.38078	ZuVCEhJ0xeU0BHSing
Gpbp1	0.222074	9.23886	2.60485	0.0243871	0.339788	-3.38126	0n0oqn7Sif72u57SNI
Agpat3	0.235353	7.38514	2.60475	0.0243913	0.339788	-3.38142	KkmfeIkMAHEcsO6u6k
AU040320	0.250066	10.3815	2.60417	0.0244166	0.339788	-3.38236	oYuzuVPXTK3fp53Qrw
NA	-0.350536	8.47821	-2.60384	0.0244313	0.339788	-3.3829	uenpS6FK9Dn9KhxDrQ
Dpp3	0.21051	9.26369	2.60375	0.0244352	0.339788	-3.38305	E6H_ucXSeKuuOYFX1M
Rab6a	-0.33862	9.62141	-2.60322	0.0244581	0.339788	-3.3839	EImvSifj1ycT2IdR7o
Heatr1	0.257282	10.5002	2.60286	0.024474	0.339788	-3.38449	xl7eoxRINd15f_xIvk
Gm14680	-0.213549	8.97017	-2.60252	0.0244888	0.339788	-3.38503	lNROj6756F9IvGEuO4
Klhl5	-0.216512	6.9885	-2.6011	0.0245511	0.340364	-3.38733	ZiU500jg9.QlfBTkiQ
Nrd1	0.246863	11.236	2.60058	0.0245737	0.340391	-3.38817	EpfRJBHSXfVcUwDLQM
NA	0.48854	13.211	2.59939	0.0246263	0.340833	-3.3901	xpCFNF_htiVLvFFCCo
Gpc1	0.307557	12.8295	2.59888	0.0246486	0.340855	-3.39092	orHq1.d7R2u0ujDu70
NA	-0.232265	8.764	-2.59645	0.0247558	0.342049	-3.39485	9t54S.7mkkIpE5QnoQ
Slc4a3	0.262682	7.49228	2.59501	0.0248198	0.342646	-3.39719	lnod4I5olgf4Yo60oY
Dym	0.239259	11.4914	2.59449	0.0248425	0.342673	-3.39802	Zbn1dER7hz6iHmUvJI
Osbpl2	0.240604	9.1818	2.594	0.0248646	0.34269	-3.39882	0uTv0tSkLxPa_7kMgo
NA	-0.259149	9.35327	-2.59303	0.0249078	0.342976	-3.40039	fugijyjUB6aP1YX2eU
Ufsp1	-0.217654	7.53403	-2.59259	0.024927	0.342976	-3.40109	EESUXPx9kSlVFmNC.o
Ncam1	0.214861	8.33877	2.59179	0.0249626	0.343179	-3.40238	oX63T5.3ea4d9953jI
Fam86	-0.212234	8.07458	-2.59096	0.025	0.343406	-3.40374	EyJZEVU_GSknYK4S6c
Gstt1	0.250103	7.00821	2.58993	0.0250458	0.343748	-3.40539	NCVOC014K4KHtVeeF0
Arl5a	-0.226714	8.01499	-2.58915	0.0250809	0.343942	-3.40666	QrisCEq.Xx8Gj_Jn3s
2310003H01Rik	0.239892	8.40518	2.58667	0.0251924	0.345134	-3.41068	iiqJu1Eid7l5177e3s
Eid2	-0.242944	7.74958	-2.58584	0.0252293	0.345134	-3.412	HmOWxOZ9ZRVdJt_pNA
Ocrl	0.207832	7.73344	2.58554	0.0252432	0.345134	-3.4125	ESNY6CAXH1c15c15V0
Serpinf1	0.212445	14.0946	2.58535	0.0252516	0.345134	-3.4128	lUoKaWsn0uyXeQwCJ8
Slc35e4	-0.223371	7.13594	-2.58287	0.0253639	0.345665	-3.41682	K7W63EF6Un3X56V0Tc
5930434B04Rik	-0.238571	7.56429	-2.5826	0.0253759	0.345665	-3.41724	Eomu17lN3od9B5tHNQ
2700007P21Rik	0.271257	10.2298	2.58224	0.0253923	0.345665	-3.41783	ohd5KfZFEl.0Z6kE5M
Pskh1	0.228632	9.91519	2.58212	0.0253978	0.345665	-3.41802	frevuKMISKi.Ltal.g
NA	0.222708	8.58578	2.5818	0.0254121	0.345665	-3.41854	xL0v_3tb_3tbgrt91I
Hnrnpa1	-0.301378	11.0093	-2.58145	0.0254284	0.345665	-3.41911	f3SYUrlR8HuACN.vro
NA	0.273898	8.22438	2.58076	0.0254595	0.345665	-3.42022	WnlB60N6CrL3lej67c
Metap2	-0.338348	8.09628	-2.58028	0.0254815	0.345665	-3.421	WsCjlHDHoMC7nqPhvY
Mrpl54	-0.214545	11.5114	-2.57996	0.0254961	0.345665	-3.42152	9phx9kBIM3plEFp4kI
Mvd	0.213525	7.83386	2.57961	0.0255119	0.345665	-3.42208	0d0Ll1r1Wev3gqcnhU
Smtn	0.30672	9.98156	2.57842	0.0255662	0.345665	-3.424	xzuQ2exBReaZTieb_Y
Cited2	-0.276807	9.06993	-2.57822	0.0255752	0.345665	-3.42432	oSlFI4GoQFJH1iPkFU
Ufc1	-0.227627	11.4475	-2.57818	0.0255769	0.345665	-3.42438	l1_npLoLVY3jUgq7jU
Src	0.218775	7.65326	2.5761	0.025672	0.345665	-3.42774	K5WHUnlQoX_7Cul0Hs
D11Wsu99e	0.263689	9.63346	2.5761	0.0256723	0.345665	-3.42775	u3UiyuFYYZNenXz0pI
NA	-0.21853	10.3924	-2.57566	0.0256925	0.345665	-3.42846	N_SaPVqUSSl3HGyEmI
NA	-0.330706	7.96025	-2.57504	0.0257208	0.345665	-3.42946	ceB941kJ1VKH0ASN5k
Ebf3	0.256061	8.49672	2.57496	0.0257245	0.345665	-3.42959	KkLtdOVkVr_77I0HJQ
Dnmt3b	0.222414	8.11148	2.57463	0.0257395	0.345665	-3.43012	EdkK7qf_wfRK7qiIeU
2410015M20Rik	-0.29587	9.87635	-2.5743	0.0257549	0.345665	-3.43066	cXQoESQsOjlF5VJPOo
Hgs	0.244704	9.08143	2.57409	0.0257643	0.345665	-3.43099	xQsgX3eiLlae76uUSs
Mettl21a	-0.241668	7.46453	-2.57359	0.0257876	0.345665	-3.4318	EkvyJMnPMHkS6S6uMg
Vamp8	-0.350641	8.942	-2.57324	0.0258036	0.345665	-3.43236	fXki4roqLQgzzhUg7o
Lipa	0.212693	7.95856	2.57285	0.0258215	0.345665	-3.43299	lVJ91KDAzXd9L9NIXQ
NA	-0.289157	9.74333	-2.5727	0.0258285	0.345665	-3.43324	rk1EhH4IdkUQlOhq6k
Mfi2	0.309678	11.2258	2.57238	0.0258432	0.345665	-3.43375	Wd4nqh9EuILsd7uph4
Ube3b	0.248403	10.1754	2.57207	0.0258576	0.345665	-3.43426	fCRYzQfhV.t.hcqe3s
Ccndbp1	-0.232697	8.19909	-2.57141	0.0258884	0.345795	-3.43533	K8Jt8nr1SIiXmOmJ2E
Lrrc59	-0.206638	9.44161	-2.56929	0.0259864	0.346823	-3.43875	iUnKic44p4de.047RQ
Col17a1	-0.207578	6.95634	-2.56875	0.0260112	0.34683	-3.43961	fCrVbXXiFA0VJhH7.I
S100a8	-0.263675	6.86826	-2.56837	0.0260291	0.34683	-3.44023	lW3geiCl_JBdPjtxRA
Nosip	-0.271079	8.41061	-2.56729	0.026079	0.346933	-3.44197	9OuhVuDqhGeEiZhNNs
Slc3a2	-0.272294	7.75737	-2.56693	0.0260959	0.346933	-3.44255	BLfXdfv.Af_SPExg98
NA	0.295851	7.65076	2.56646	0.0261179	0.346933	-3.44331	EjZnV6IDdAresIKQlk
Srp72	-0.213152	7.77735	-2.56564	0.026156	0.346933	-3.44463	HezwTcsHP6qK38Hp0s
Slc35e3	0.281644	10.622	2.5654	0.0261673	0.346933	-3.44502	ileqFovj_x5sQNcnsg
Ptcd2	-0.230406	7.89131	-2.56515	0.0261791	0.346933	-3.44543	i0f6qDEL2hS.04p7nE
NA	0.223707	7.7817	2.56504	0.0261844	0.346933	-3.44561	EntVFETJT1T.vAklHo
BC027231	0.218902	8.39244	2.56436	0.0262162	0.347074	-3.44671	xkyTTu.FTqeJTdeVK0
Taf1d	0.359461	7.31858	2.56287	0.0262861	0.347622	-3.44912	okekfX0wI8i_4u4oOg
Lmbr1l	0.278143	7.27263	2.56213	0.0263206	0.347622	-3.4503	oronqodncvXoVAxvxE
5730494N06Rik	-0.222245	9.95	-2.56176	0.0263378	0.347622	-3.4509	cd6.dTL_XHEAdK4N7U
Hilpda	-0.209529	7.96267	-2.56152	0.0263494	0.347622	-3.45129	r0YqtJyUERJdcKl5SE
Sra1	-0.224242	10.8329	-2.56094	0.0263764	0.347622	-3.45222	iUujTUXX0LCn1KXWVM
1110014N23Rik	0.221678	8.92214	2.56078	0.0263843	0.347622	-3.45249	iXIpX1Wemr06NfcMB8
Xist	0.472123	7.21394	2.56007	0.0264178	0.347785	-3.45363	HSN7uif7gtxL3MCWoU
Mfge8	0.206233	12.8259	2.55944	0.0264475	0.347897	-3.45465	H6d6uvhK_nuoXeen5w
NA	-0.225858	10.0584	-2.55804	0.0265135	0.348487	-3.4569	i3ekjv96QKfXkeOC1U
Nr1h2	0.215219	8.84748	2.55713	0.0265564	0.348772	-3.45837	3RU_LfUIuuKtErXJd4
Zfp532	0.213207	7.53435	2.55597	0.0266115	0.3489	-3.46024	iyLbdJFd0K0Xh6JHlg
Sipa1l1	0.245111	9.91654	2.55538	0.0266394	0.3489	-3.46118	lbVJe9M2hLkSRD5I0E
Vcl	0.215719	10.6007	2.55499	0.0266582	0.3489	-3.46182	copAKAS1eDhu8iOUUc
Pfn1	-0.219256	12.4591	-2.55487	0.0266636	0.3489	-3.46201	WnEKHZXW3qWW1WoIX0
Psap	0.218366	11.6275	2.55457	0.0266781	0.3489	-3.4625	Tg7B_XuW7hrRupet.4
Vcam1	0.238812	8.00302	2.55393	0.0267086	0.3489	-3.46353	lW2Yr78iySR1M5K0gY
Mob3a	0.272591	8.7828	2.55355	0.0267266	0.3489	-3.46414	QVgtHuVDFSd6CDSoUk
NA	-0.220279	9.14322	-2.55336	0.0267357	0.3489	-3.46445	9xCJcGWlGPf4LRzo_o
Luzp1	0.28363	8.67248	2.55169	0.0268156	0.349447	-3.46715	i8ZOMrX_eqXSe_txF4
NA	-0.227761	7.48279	-2.55157	0.0268212	0.349447	-3.46733	NkVRmane4f6v_t._.Y
Mll3	0.254502	7.78187	2.55085	0.0268556	0.349447	-3.46849	isBMi07JKhcFQdfJfc
Plekho2	0.218585	7.91254	2.55071	0.0268626	0.349447	-3.46873	6VxJBCrnsffULRefUo
Ccnh	-0.2062	9.82238	-2.5501	0.0268915	0.349547	-3.4697	o4YXrI93cFMMDhZJLE
NA	-0.228866	8.5925	-2.54737	0.0270228	0.350977	-3.4741	9UlHIKG6y59fefLIqk
NA	0.223548	7.26942	2.54657	0.0270614	0.351051	-3.47539	oIaPkk5CUu4FEnoU30
Dok4	-0.237986	7.59327	-2.54637	0.0270712	0.351051	-3.47572	ToqKQB6dLy6Rjhk4KI
Pdxdc1	0.223579	10.0387	2.5451	0.0271325	0.351257	-3.47776	NRLlQhISdMXlNAR0oo
Plekhg3	0.239996	9.12487	2.54456	0.0271589	0.351257	-3.47864	c0rHdgr7fnpXuuvlDo
Kcne4	0.231587	7.46497	2.5445	0.0271617	0.351257	-3.47873	cqld70fwj0i7o0HUCo
Atxn2	0.246723	10.3482	2.54428	0.0271724	0.351257	-3.47909	Hoo7.oWLIpOyofunvU
Cdca8	-0.257127	9.06306	-2.54324	0.027223	0.351437	-3.48077	lNiNfadVCmeQqOC6fg
NA	-0.228362	7.81663	-2.54302	0.0272334	0.351437	-3.48111	QTpTlCDqxc1edSBJig
NA	0.241765	9.63078	2.54259	0.0272544	0.351437	-3.48181	TeeUlKtCHuuVQ.PlQw
Sh3gl1	0.234418	9.36229	2.54217	0.0272748	0.351437	-3.48248	381ekbqlEVRlV6MpBE
Mapk1	-0.248714	8.35737	-2.54047	0.0273578	0.351437	-3.48523	cXRCKPgvgSnelRUxeg
NA	0.228537	10.9644	2.5391	0.0274245	0.351437	-3.48743	3vhRJRqIgu1In0Y71E
NA	-0.400418	10.5343	-2.53883	0.027438	0.351437	-3.48787	WjQq5RHqfUMQjmt7sQ
Ctdsp2	0.250755	11.3156	2.5386	0.0274491	0.351437	-3.48824	N5e18VaN6c9W45T_io
Cd164	0.26059	12.2277	2.5386	0.0274493	0.351437	-3.48825	NX_Ux_eRCSEeeh8gv0
Psmd6	-0.220036	7.40878	-2.53856	0.027451	0.351437	-3.4883	KmXTxYxzsIgOINTmxI
NA	0.222593	7.89117	2.5373	0.0275129	0.351437	-3.49033	lT6OSyqrW5C5wTN1KM
Gatc	0.211484	10.6054	2.53685	0.0275348	0.351437	-3.49105	fJ1Eqvjnt.el3spHBE
Nlgn2	0.20105	7.13617	2.53494	0.0276288	0.351437	-3.49413	fhVGMSUaHUOVpV.UDA
Srxn1	-0.247753	7.81667	-2.53466	0.0276424	0.351437	-3.49458	6pfhXgosUoKCAojofo
Mrpl10	0.207413	11.197	2.53441	0.027655	0.351437	-3.49499	oAsgRi6teup4b6b1Fc
Birc5	-0.333729	10.379	-2.53421	0.0276646	0.351437	-3.4953	NsXQgcWTZRfQgelfXo
Ccdc132	0.250339	7.6504	2.53353	0.0276982	0.351437	-3.49639	3XaoT4339pexhOApL0
Pik3r1	0.222613	9.4242	2.53329	0.0277102	0.351437	-3.49679	BIPp1PoCHdefTFiftk
Gaa	0.232655	10.8238	2.53325	0.0277124	0.351437	-3.49686	l0XpHIg7onabqhNu3k
Nol11	0.20214	8.13921	2.5329	0.0277294	0.351437	-3.49741	W0toJ71S03s06JHSpE
NA	-0.212022	7.18424	-2.53259	0.0277447	0.351437	-3.49791	BV.6Th4opzjoffYZUA
Rusc2	0.261961	9.12629	2.53211	0.0277688	0.351437	-3.49869	u_qUi1wlVTnsDLettI
Galnt1	-0.219948	8.17641	-2.53155	0.0277963	0.351437	-3.49959	T8iHkeglrVJLp99gG0
Mob1a	-0.21658	9.26885	-2.53135	0.0278063	0.351437	-3.49991	N_S6fUPl6IPefyV7rk
Jkamp	-0.286327	9.4838	-2.53122	0.0278128	0.351437	-3.50012	HtjPQUk5fodx7qCFc8
Xpr1	0.220091	9.40708	2.53053	0.0278468	0.351437	-3.50123	ZrhX5VO5Ffn9.XHdR0
Dynlrb1	-0.320944	11.8085	-2.52958	0.0278941	0.351437	-3.50276	KUg1B4MJR7ep9e7T18
Cxx1a	-0.263505	8.81265	-2.52928	0.0279092	0.351437	-3.50325	TaleS6uNVxNCNhJVec
Anks3	0.224935	7.0321	2.52912	0.0279173	0.351437	-3.50351	u4l1eL7SiV6CFu1OI4
Tmem57	0.24328	9.43311	2.52908	0.027919	0.351437	-3.50356	cn8lK7k77ZT_T.i034
Tmem179b	-0.251768	8.8876	-2.52908	0.0279193	0.351437	-3.50357	WVIAXToRfSgee5L.HU
NA	0.208093	8.9598	2.52901	0.0279225	0.351437	-3.50368	Hkuo6B7uPnfK4vWLfA
Hsd11b1	0.248634	7.44844	2.52849	0.0279485	0.351437	-3.50452	QKB14leuLrfIEteXjE
Rab2a	0.231415	12.2783	2.52779	0.0279835	0.351437	-3.50565	KR7rr.Nd2.91frcg4I
Zfp943	0.232617	8.36324	2.52775	0.0279856	0.351437	-3.50571	0f_n_FHB1_VMdc7sHU
Hhat	-0.282927	7.39318	-2.52739	0.0280032	0.351437	-3.50628	0Knnn94h_yU6KBOuvU
Ncoa5	0.316206	8.89923	2.52656	0.0280449	0.351437	-3.50762	QkvzveN7_7zGurVXVU
Slc40a1	0.278399	8.90981	2.52649	0.0280483	0.351437	-3.50773	xoh4eU5PnuJH9.tvS8
Ptp4a2	-0.286256	9.63055	-2.52594	0.0280758	0.351437	-3.50862	fuVeNxTyruIrJSgX_s
Gak	0.217969	11.4103	2.52591	0.0280775	0.351437	-3.50867	TuntF36OkTtnpH3de0
Aif1l	0.204198	8.79482	2.52523	0.0281115	0.351437	-3.50976	W.8F3cvCp8n9_oTaeU
Phf17	-0.246772	9.3419	-2.52514	0.0281158	0.351437	-3.5099	HsF_xIo.9HO5cn67U8
Tbc1d13	0.238216	9.21645	2.52483	0.0281312	0.351437	-3.5104	xk3j_.e6iF5Ne5UUfo
Pcnx	0.223996	7.38288	2.52453	0.0281466	0.351437	-3.51089	6mClJFJ5XtGnVu5Rn0
Gpx8	-0.246564	12.1416	-2.52438	0.0281542	0.351437	-3.51113	0RCi9qVzR9Bten.W5A
Shf	0.225535	6.98835	2.52394	0.0281758	0.351437	-3.51183	6CqKg16l_gwKh7uieo
Pqlc2	-0.208608	7.68529	-2.52366	0.0281901	0.351437	-3.51229	Wqhcq_1d4ejEFywOsU
Hist2h3b	-0.310472	10.8842	-2.52292	0.0282273	0.351521	-3.51347	i5lNRlAZtFNOVChNS8
Nupr1	0.276689	12.4226	2.52268	0.0282396	0.351521	-3.51387	0UkOjEoTRFSQ6MShfo
Myh8	0.203617	7.27661	2.52186	0.0282806	0.351766	-3.51518	uRN_SKCinlCqeCgJEo
Akap9	0.264315	8.82486	2.51939	0.0284058	0.353055	-3.51916	HnnoYsX5rleZ.3xAnE
Ap2a1	0.303644	7.82439	2.51853	0.0284493	0.353164	-3.52054	WFeIH_6ueg01IYKV5I
Fam73b	0.260947	8.28832	2.51836	0.0284574	0.353164	-3.5208	uokldOR7fhPU9P5HxU
NA	0.302712	8.09895	2.51717	0.0285182	0.353527	-3.52273	fKl9qOXe3rz5XsuUiI
Cdsn	0.276935	13.9528	2.51694	0.0285297	0.353527	-3.52309	6SpJRIN6RIdUvV3o1w
Dpy30	-0.230394	9.9666	-2.51607	0.0285738	0.35368	-3.52448	Z6NxLX5UVuXF6FIS_4
Fzr1	0.228446	10.7422	2.51585	0.0285853	0.35368	-3.52485	oo9Uu66e6XOu7kbuzM
Maged2	0.22379	12.7415	2.51523	0.028617	0.35368	-3.52585	upSxQSSd65e6.dcQuI
Hap1	0.20755	7.36804	2.51501	0.0286279	0.35368	-3.52619	9Xn3kmfTLfsnLSX_z4
Wdr45l	0.275702	10.2274	2.51412	0.0286738	0.353713	-3.52763	KdydW_u6KseX6Xum.s
St5	0.230283	9.45777	2.51377	0.0286915	0.353713	-3.52819	BVc3lCXfv3gKQo0fZU
Psmd1	0.250608	12.1634	2.51334	0.0287136	0.353713	-3.52889	QQPsBTUT2TNeVd6CxQ
Vps16	0.223947	7.97807	2.51281	0.0287406	0.353713	-3.52973	iJyqkr1yFzdxGEe0Uc
Setd5	0.278828	8.23742	2.51204	0.0287802	0.353713	-3.53097	6e_.1UQFTS3qIk_oug
Mpv17	-0.202152	9.08787	-2.5103	0.0288696	0.353713	-3.53377	WhPzDPntHelfJ46oRE
Alg2	0.215269	10.5038	2.51018	0.0288756	0.353713	-3.53396	cSV2y7_zbPd5L8k5S4
Anxa8	-0.395999	8.71042	-2.51007	0.0288811	0.353713	-3.53413	0KzuzFlRXJPF3iQGgE
Golga4	0.215502	7.23788	2.50986	0.0288918	0.353713	-3.53447	cjSYdQngokoviIErUw
Jund	-0.201371	7.71901	-2.50972	0.028899	0.353713	-3.53469	HUteZunlX_xdYsqncI
Mlst8	0.217807	9.26274	2.50933	0.0289194	0.353713	-3.53533	cod_l7kgTqt_u7vIno
Zfp467	-0.227475	6.91118	-2.50922	0.0289251	0.353713	-3.5355	N.OqNJStCqI_HiQiF0
Pex6	0.259787	9.99238	2.5092	0.0289262	0.353713	-3.53554	oqfpJe4XuaIRy96LIA
Ash2l	-0.222657	6.79153	-2.50909	0.0289315	0.353713	-3.5357	irVolnkLlEGmihYiEg
Dcaf17	-0.212574	7.69685	-2.50831	0.0289721	0.353946	-3.53697	lRbxJ96G7rgCA7SX3o
Prf1	0.548105	7.72684	2.50708	0.0290354	0.354159	-3.53894	ThK6M3OL2KUl6txKt0
2310003F16Rik	-0.245437	11.8501	-2.5068	0.0290499	0.354159	-3.53939	BpDuuinfPlcFB4w7n8
Stk40	0.253219	8.15762	2.50618	0.0290821	0.354159	-3.54039	9_MmMLdYKi6A5LSXqU
NA	-0.410656	8.16384	-2.50614	0.0290839	0.354159	-3.54044	K9t312ftomI6eSegKE
Nudt19	-0.266415	9.3269	-2.50547	0.0291186	0.354159	-3.54152	Zj.vaNlTSCxeIDp5Qw
NA	-0.243584	7.76143	-2.50522	0.0291316	0.354159	-3.54192	iVXRej3HvyX5Le7iQA
Rabgap1	0.222	10.3562	2.50506	0.0291402	0.354159	-3.54219	Qru6E_7nKsv7u0HU4E
Pik3r3	0.231353	7.59946	2.50422	0.0291839	0.354429	-3.54354	WrX_eUHnT34fJ3JT_4
Cbfb	0.202949	11.9036	2.5038	0.0292058	0.354433	-3.54421	QS1pLSwjROu8O6W1d4
Rbbp9	-0.640733	9.06126	-2.50245	0.0292758	0.354748	-3.54637	fcyL0l37Iiz0JBHli0
Oplah	0.247143	7.20283	2.5023	0.0292839	0.354748	-3.54662	TnM1JfVImKS7s4sWWY
Scp2	-0.201363	10.2627	-2.50206	0.0292964	0.354748	-3.54701	NQLgI6V6KQIJxerro4
Sh3kbp1	0.231147	9.23841	2.50024	0.0293916	0.355398	-3.54993	Kl9.cUV34_if_45JxQ
Golga2	0.257888	7.98687	2.49943	0.0294341	0.355398	-3.55123	coqfU3.4pH_oSoC6sU
Stxbp1	0.211099	9.19715	2.49896	0.0294585	0.355398	-3.55198	fS78CzoJEFuxZ3sW14
NA	0.231411	8.376	2.4989	0.0294616	0.355398	-3.55207	xXS3niRE1ccSRy16AE
Ccnd3	-0.219078	8.1148	-2.49873	0.0294706	0.355398	-3.55235	0aefqhSbteSL8dZeig
Parp6	0.228638	7.63632	2.49856	0.0294797	0.355398	-3.55263	oUoHHUT_jpXh4dUVeM
Calm3	0.202127	12.303	2.49788	0.0295152	0.355565	-3.55371	oyL4qQqSspuKe6H_aA
Mlkl	0.245983	7.51939	2.49648	0.0295891	0.356072	-3.55596	B1QaV3uhoN_iIe3mvg
Vps8	0.24261	7.69378	2.49626	0.0296005	0.356072	-3.55631	ZdXvErSFkjqWv0.Z0g
Sbf1	0.22292	8.70399	2.49578	0.0296258	0.356116	-3.55708	o6n7Ay1FcVpU0u56V4
Rnf26	0.23451	10.5772	2.49437	0.0297003	0.356617	-3.55935	x3HT1cTpMgTJPXXqd0
Comp	0.30034	11.6311	2.49388	0.0297259	0.356617	-3.56012	ENXeCq7_l6ooikDAsY
NA	-0.294895	8.66959	-2.49367	0.0297371	0.356617	-3.56046	EnHpW54ggIEIKdJ664
Bag6	0.292328	8.70378	2.49277	0.0297847	0.356617	-3.5619	lUAGHkoI1QcSVUmfVw
Snta1	-0.323155	9.02193	-2.49264	0.029792	0.356617	-3.56213	l16KXcJRXiN3knot94
Ifnab	-0.200953	7.59775	-2.49253	0.0297975	0.356617	-3.56229	uJH9cOtekuOJx60F5U
Med12	0.214844	7.99849	2.49138	0.0298589	0.356995	-3.56415	QnHi0XooHn7EejulSU
NA	-0.197738	6.86946	-2.49105	0.0298764	0.356995	-3.56467	TQifJLhR_3HTaqGlNI
Rnf6	0.275499	10.8756	2.4907	0.0298948	0.356995	-3.56523	lqt50me756J9MtAZ.0
Psmd11	-0.276707	8.66682	-2.48984	0.0299408	0.356995	-3.56662	3nsYwfHoEg3jWrTYl8
S100a10	-0.251472	10.0656	-2.48895	0.0299884	0.356995	-3.56804	QkjShXygO5A4jUHUPQ
Gnb2	0.230463	11.1138	2.48854	0.03001	0.356995	-3.56869	lepxKl1rXnVMVK.r10
Ehd1	0.257191	8.11727	2.48835	0.0300203	0.356995	-3.569	i1HierKk_SXnXeEeys
Tpr	0.207529	10.2246	2.48792	0.030043	0.356995	-3.56968	lVX2J11sjFLLLQWCX8
Spop	0.219962	11.3519	2.48735	0.0300739	0.356995	-3.57061	lkyiWte1fePJV31Aqg
Actr1a	0.229957	10.8607	2.48728	0.0300774	0.356995	-3.57072	HdmCUf5euqVLsfAwLY
Cryzl1	-0.300593	7.5494	-2.48683	0.0301013	0.356995	-3.57143	lqE9QCff8vPs3sR.l0
NA	-0.276288	11.1407	-2.4862	0.0301352	0.356995	-3.57244	iusi5_Ver0tdJ3rIAA
Pdzd11	-0.264434	9.71395	-2.48539	0.0301789	0.356995	-3.57375	HRbXr8ujqijquGnxSc
Fbxw8	0.239702	9.54755	2.48538	0.0301794	0.356995	-3.57377	ZULSfS7r44Il7Hxe1U
Ppp1r10	0.242747	9.54902	2.48461	0.0302206	0.356995	-3.57499	0gBLq_v_4Kt_ryBRDo
Lig1	-0.221557	7.20385	-2.48448	0.0302277	0.356995	-3.5752	TsCYIJSIKIRUkk0iII
Cd97	0.214841	7.15504	2.48416	0.0302448	0.356995	-3.57572	QHoDqXk60eokLESL0E
Nucb1	0.282229	10.7398	2.48391	0.0302586	0.356995	-3.57612	TeX3uiUON0PX.rpyKU
Ccnyl1	0.22773	8.34217	2.48363	0.0302735	0.356995	-3.57657	r3RNwX6i3xcAJf_6lE
Itga11	0.277871	7.9848	2.48291	0.0303123	0.356995	-3.57772	EKTdlpSd6jCVQoQqk4
NA	0.24582	7.98975	2.48275	0.0303208	0.356995	-3.57797	iWP8.6Hq3T8.ZVVVWE
Mrpl34	-0.206544	9.93096	-2.48265	0.0303264	0.356995	-3.57814	oOeCpZC1eJR4omQbZI
Atp6ap1	0.202756	12.6232	2.48262	0.0303281	0.356995	-3.57819	NtCKWiu7uqr53vv19c
Pa2g4	-0.245479	10.2074	-2.48206	0.0303583	0.357095	-3.57909	EpeAOAH0bl.9LiugaY
Klk10	-0.258883	8.52517	-2.48018	0.0304599	0.358034	-3.5821	EOEV5Om13bqk.FTuuc
Lrrc57	-0.216946	8.54204	-2.47978	0.0304817	0.358035	-3.58274	lTgqKA55_UyeiH_L_Y
NA	-0.467685	9.82688	-2.47807	0.0305743	0.358834	-3.58547	lBhcAXrgcYecgvjBYs
Dtymk	-0.233598	10.6168	-2.47772	0.0305934	0.358834	-3.58603	ZNwT6agXpC_FrnuamM
NA	-0.219729	11.1057	-2.47648	0.0306612	0.359115	-3.58803	c8SbdHQVZI9RXoJLpQ
Tmem126a	-0.238102	11.6653	-2.47584	0.0306963	0.359115	-3.58906	3rrexXNf_nMVtDqpfk
Rrm2	-0.223725	9.50166	-2.47518	0.0307319	0.359115	-3.5901	TGg9ELi.iVLrqxFbqE
Mmab	0.211575	7.21098	2.47508	0.0307378	0.359115	-3.59027	Tl4H7JE1Q4wO1VvULU
Brpf1	0.239729	7.80664	2.47506	0.0307387	0.359115	-3.5903	KEpXFFfFx05SqD0xeU
NA	-0.19882	8.08506	-2.47489	0.0307482	0.359115	-3.59058	flApCJP4OsW7ena5Oc
Ldha	0.200652	13.2553	2.47243	0.0308831	0.359981	-3.59452	BUHkp9jxV7iXnk_eV4
Npc1	0.236322	8.32662	2.47234	0.0308877	0.359981	-3.59465	ZRvl.9CSv.ogQncOKU
Scin	0.262879	10.3763	2.47234	0.030888	0.359981	-3.59466	9n3CT9Vt5x3v5Lifx8
Agrn	0.373862	10.4264	2.47052	0.0309882	0.360658	-3.59758	Ba41inIqJ5Os37xwdI
Arap3	0.200403	6.91862	2.47048	0.0309899	0.360658	-3.59763	QO89Z9c7HoHl_KVyLo
Snx11	0.224663	9.86031	2.47005	0.031014	0.360678	-3.59833	omo_0uk.L4i_Kp.peA
NA	0.198382	9.88777	2.46966	0.0310355	0.360678	-3.59895	oh6Bjm7LAwJe57pdl4
Agps	-0.197939	8.28377	-2.46822	0.0311149	0.360842	-3.60125	iHeE5wXgu751A6pSf4
Tnip1	0.244303	9.32018	2.46813	0.0311198	0.360842	-3.60139	fUp3UiFMVB07k7lv.k
Ttc3	0.24131	11.001	2.46766	0.0311462	0.360842	-3.60215	ftXgE67U57BLouSxOU
NA	0.228327	7.47783	2.46712	0.0311761	0.360842	-3.60302	Tt9fmyemUnp34EHI4k
Gng7	0.202372	7.49294	2.46707	0.031179	0.360842	-3.6031	xu5RlR3VLvHPu6DitE
Ndrg2	0.228734	7.43305	2.4668	0.0311937	0.360842	-3.60353	fe0m5FwLqHCoCJ8rWE
Helz	0.202471	7.82592	2.46628	0.0312228	0.360842	-3.60437	6a9e1LeSjorpp3u5uQ
Rab11a	-0.220125	7.34013	-2.46624	0.031225	0.360842	-3.60443	NvdLz78d9NOgl7R7KE
Srsf2	-0.226044	11.4368	-2.46546	0.031268	0.361085	-3.60567	BFVfV0ADkA6wN401_4
NA	-0.251359	8.80698	-2.46447	0.031323	0.361137	-3.60725	caAeu39V_e99BV3f6U
Uchl5	-0.226932	9.70893	-2.46429	0.0313334	0.361137	-3.60755	9hBN8Ph0uRv6TLFLe0
Mkx	0.255504	7.28881	2.4642	0.0313384	0.361137	-3.60769	ol5UjuTikuIJCBgx9E
NA	0.196406	8.9545	2.46336	0.0313852	0.361262	-3.60903	xdNFe10ZR1cQ4ExEe4
Pdcd5	-0.249219	8.96654	-2.4626	0.0314278	0.361262	-3.61025	NCmWp2LdaWCY9QWLsU
Ern1	0.23734	7.71897	2.46199	0.0314618	0.361262	-3.61123	EnT44KYfOeJQUQMCss
Rnaseh2b	-0.204779	9.00573	-2.46155	0.0314861	0.361262	-3.61192	uZzlTreN3jxNXAgeLg
NA	-0.256846	10.0371	-2.46144	0.0314925	0.361262	-3.6121	iSNMN_ETeM1L16KOeo
Slc35c2	0.211141	8.22469	2.46139	0.0314953	0.361262	-3.61218	Ej9d1ElS75cKTiJKiI
Scrg1	0.256666	9.66794	2.46125	0.0315029	0.361262	-3.6124	ZjVeQQUeKN5fkd6IE4
NA	0.249473	9.60523	2.45999	0.031574	0.361435	-3.61443	34uCUdUp453XXuVrh4
Actr1b	-0.19753	9.01258	-2.45991	0.0315783	0.361435	-3.61455	f0q64pEuu.jnl1396U
Znrd1	-0.235567	9.07426	-2.45981	0.0315839	0.361435	-3.61471	fvQQnqpxTF.t7o4qF4
NA	-0.216313	8.42386	-2.45881	0.0316401	0.361827	-3.61631	cuQilkSFb1YFICAlSA
Tle1	0.231007	8.05202	2.45839	0.0316639	0.361848	-3.61699	Q95O4EJeELFJ5F1GIk
Acap3	0.207832	8.52986	2.45489	0.0318612	0.363626	-3.62257	inrHdRXuVDvf7x4ij8
NA	-0.202544	12.1958	-2.45437	0.0318909	0.363626	-3.62341	fmuV302rHs3H2FkApo
Patl1	0.228468	8.42033	2.45402	0.0319104	0.363626	-3.62396	oFJ7f7HTdT990.7pdo
NA	0.403873	9.02852	2.45349	0.0319406	0.363626	-3.62481	Zp.VLX5NBqOUT9MHv8
AW549877	0.22607	10.0145	2.45229	0.0320089	0.363626	-3.62673	HZxwfrefsj5_3XqlX8
Map3k11	0.211486	8.15495	2.45187	0.0320325	0.363626	-3.6274	KrtFJH.hQte8e6Ve3U
Tpm3	-0.204689	11.0826	-2.45059	0.0321056	0.363626	-3.62944	fSNIeOhSBeC7eLnngg
Trappc3	-0.23857	8.43143	-2.44991	0.0321445	0.363626	-3.63053	TiZ_0VJ7kKHOAGGCG4
NA	-0.243648	10.6539	-2.44984	0.0321485	0.363626	-3.63064	rogknlbfoQhQvXrF48
NA	-0.198525	7.82992	-2.44905	0.0321938	0.363626	-3.63191	cQInuyRD0clYtJL9RI
NA	0.310187	7.87781	2.44886	0.0322049	0.363626	-3.63222	csE7OVpEn51JdeiP9U
Atp6v0e	-0.212803	12.3439	-2.44834	0.0322345	0.363626	-3.63305	KkTSF9dTJUfam8Xl8Q
Vmac	0.212295	7.97444	2.44815	0.0322451	0.363626	-3.63334	916.e55ciXOOuKuT5U
Lbr	-0.222279	7.4001	-2.44788	0.0322609	0.363626	-3.63378	9LZZ6eeuHtei6ei9WU
Tbc1d2b	0.218213	8.27571	2.44783	0.0322638	0.363626	-3.63386	rqnH3JbjBFYEktHrSQ
Smarcd2	0.211584	10.3839	2.4478	0.0322655	0.363626	-3.63391	Hnooee8X.ktrfAijqU
Slc25a24	-0.203944	7.70748	-2.44745	0.0322855	0.363626	-3.63447	T.7HMwICiqHefTfarw
Adcy9	0.201627	7.3123	2.44646	0.0323423	0.363626	-3.63605	lS4HSQnQ7dAi7uKSZY
Ints12	-0.196409	7.62642	-2.44576	0.0323825	0.363626	-3.63717	Kdd4HfluO41zMTrUJQ
NA	-0.248225	8.39655	-2.44516	0.0324168	0.363626	-3.63812	93pej4XdfQ4XhxT4V4
NA	0.269895	8.67826	2.44503	0.0324249	0.363626	-3.63834	Wqgu3ScWcSF.UgZwo0
Cldn11	0.196888	6.80942	2.44478	0.032439	0.363626	-3.63873	Wu3CHejHkJ1ta5P70o
Tagap	0.257434	8.17183	2.44466	0.0324459	0.363626	-3.63892	iXXX8hL88fnjvM1.l0
Pkdcc	0.24657	7.31294	2.44425	0.0324698	0.363626	-3.63959	TiUIci6KJI_T_JSh6o
NA	-0.227119	10.8085	-2.44401	0.0324832	0.363626	-3.63996	6dcL3eXX_u9JJ5Z6KI
Irf3	0.207901	10.1935	2.44384	0.0324931	0.363626	-3.64023	uSlHoDN4lUdJ5xQwJI
Smyd2	-0.205359	8.70199	-2.44321	0.0325298	0.363626	-3.64124	cQKhXpILSJ7EojUVKI
Txndc12	-0.226737	9.87769	-2.44296	0.0325443	0.363626	-3.64165	ugHdC3kBXE4JT.tD0U
Coq10b	-0.216505	7.06121	-2.44239	0.0325768	0.363626	-3.64254	cq5Wb6cWn0QI40KSdo
Mzt2	-0.21774	9.78579	-2.44214	0.0325917	0.363626	-3.64295	xNpIG6CW4CFTUiDlGU
NA	-0.23673	11.1432	-2.44199	0.0326003	0.363626	-3.64319	upNer6bJTpt27XeZe4
Spats2l	0.221072	9.03083	2.44178	0.0326122	0.363626	-3.64352	ZheNE_.XIfyXyHek7g
Mycbp	-0.233125	7.85604	-2.44169	0.0326175	0.363626	-3.64366	c3881e4LKyrLgqCvq4
B4galt3	0.230331	9.08149	2.44164	0.0326203	0.363626	-3.64374	uOvXCCe3rooBVyWpP0
Kri1	0.206967	7.34909	2.44146	0.0326308	0.363626	-3.64403	9IKUp56tUa4R_itEL0
Prmt7	0.222953	8.2609	2.44058	0.0326819	0.363626	-3.64544	BCR1ej9YiJIikiURUc
Sox8	0.207095	7.33431	2.44	0.0327157	0.363626	-3.64637	c30nzdfWqliuoFEkB0
Wdr45l	-0.235329	8.2712	-2.43876	0.0327878	0.363626	-3.64834	KzmueKJRLVxhplOBdc
NA	0.198584	10.0031	2.43798	0.0328333	0.363626	-3.64959	HENFDvuoVIVO.iUnlc
Cxxc1	0.217928	10.7942	2.43769	0.0328502	0.363626	-3.65005	lRbe3Xf1MtKnquIdAc
Fap	0.214317	7.07615	2.43765	0.0328526	0.363626	-3.65012	cz7AJZwA.KKnSivKdo
Pdss1	-0.232523	7.64581	-2.43747	0.0328631	0.363626	-3.65041	Ne4iI0oJ8hTcSAqGV0
Rpa2	-0.261135	9.06879	-2.43661	0.0329131	0.363626	-3.65177	iUoOLiWqB9JqDB9OUk
Myl6	-0.196156	13.9135	-2.43626	0.0329338	0.363626	-3.65234	KBXFBliudCtcqBVCLg
Spin1	-0.200334	7.15171	-2.43606	0.0329455	0.363626	-3.65266	BqwIYErgktsmWFguPU
Gm5330	-0.193421	6.93394	-2.43566	0.0329687	0.363626	-3.65329	Kn6dcPOO9yO_UEI8q0
Cdk20	0.212509	8.1559	2.43547	0.0329801	0.363626	-3.6536	9inl_SOaCSE9eg1HSw
Zfp777	0.205882	8.295	2.43514	0.0329994	0.363626	-3.65413	QkpmOSpT8tqjIH9w8U
Actn4	-0.249757	8.47311	-2.43489	0.0330141	0.363626	-3.65452	upWGIKUw4TO7Un3FOU
Mrpl48	-0.290648	10.6555	-2.43485	0.0330164	0.363626	-3.65459	Ne6FLaRxCECVHbpNoI
Mylpf	0.247321	8.71944	2.43448	0.0330378	0.363626	-3.65517	HqaQbocQgTecbTRE64
Pde6d	-0.226838	9.79209	-2.43423	0.0330526	0.363626	-3.65557	udRARektfjIJJl4tUg
Syngr2	-0.223232	7.60822	-2.43405	0.0330631	0.363626	-3.65586	Z959eFBS6klFAXQjtY
Sepx1	-0.218664	8.04057	-2.43351	0.0330952	0.363626	-3.65673	ilGL14OOlUJqhDQj3g
Cct3	-0.208736	10.9067	-2.4334	0.0331014	0.363626	-3.6569	okjooosTU0nu4oTTUk
Prdx5	-0.268438	9.3007	-2.43292	0.0331299	0.363626	-3.65767	We3ibw4bf7j4Iuq2JU
Zzef1	0.260884	7.64134	2.43236	0.0331625	0.363626	-3.65855	r9KCDXikXnvgqSk3pQ
2210411K11Rik	-0.233647	10.6748	-2.43197	0.0331854	0.363626	-3.65917	Ze5NHKUUozUXtF0fow
NA	-0.217505	9.24667	-2.43144	0.0332165	0.363626	-3.66001	Ngh4gdy45P7lPx7evU
NA	-0.226851	10.7289	-2.43138	0.0332206	0.363626	-3.66012	NnnruhmhtnqEtXVnnY
Nsmaf	0.214437	8.15798	2.43092	0.0332476	0.363626	-3.66086	6euJ5_.qF1_iQC0uJo
Snrpd1	-0.251302	11.2636	-2.43025	0.0332873	0.363626	-3.66193	lZ.1pT0wVS1ujd6JeA
Mrps28	-0.228727	10.8147	-2.43024	0.0332878	0.363626	-3.66194	fXq6hRIxBzHop45L3c
Psmd4	0.215438	12.4198	2.42956	0.033328	0.363626	-3.66302	9oewIar6MinyO53nl8
Erlin2	-0.223313	7.48182	-2.4293	0.0333432	0.363626	-3.66343	ZW6fUv3.uTd33Se5EI
Tmem205	-0.244722	9.58113	-2.42901	0.0333606	0.363626	-3.6639	leahChVCxLncZaC9xQ
Plin2	0.241091	7.93632	2.42856	0.0333873	0.363626	-3.66462	NIA9KudKMJ3O3bq6Lo
Cog3	0.216184	8.13549	2.42833	0.0334008	0.363626	-3.66498	cfFB56irqHjUvb_eDg
Nhp2l1	-0.22436	8.30176	-2.42784	0.0334296	0.363626	-3.66576	NCCeehfvQS07BxCSfY
Atp6ap2	-0.242428	8.04591	-2.42781	0.0334316	0.363626	-3.66581	HOgPpcxSiNg1SGyeR4
Cyp1b1	-0.323391	10.0171	-2.42663	0.0335017	0.363626	-3.66769	HuREjXWxEg8HBOyfcU
Hrsp12	-0.256193	8.50223	-2.42652	0.0335081	0.363626	-3.66786	696ErKXo19S6En7lKI
NA	0.340377	10.4646	2.42601	0.0335383	0.363626	-3.66867	TnhiYX_XErvZd0Rt.0
Zcwpw1	0.204856	7.31984	2.42556	0.0335656	0.363626	-3.6694	ihPoiUgiIqiOSSIpJ0
Fads3	0.233526	10.563	2.42556	0.0335656	0.363626	-3.66941	xro6pwtG7ecofCnn4U
Chst11	0.251706	8.22382	2.42544	0.0335727	0.363626	-3.66959	BVUkicBJV3gyEEoX3I
Fam192a	0.21986	9.54201	2.42522	0.0335857	0.363626	-3.66994	ETUl4orKCieFGIE4U0
6330406I15Rik	-0.265305	9.25115	-2.42514	0.0335901	0.363626	-3.67006	BlXLpN.3tfcAEz1RHE
Ptplad1	0.19774	10.7837	2.42502	0.0335975	0.363626	-3.67026	EOWzV7kB1TvcvnvJNU
Adra2a	0.231576	9.39792	2.42477	0.0336124	0.363626	-3.67066	cQXr9x8.ykh7oKXuN4
Car3	0.210304	7.03651	2.42465	0.0336196	0.363626	-3.67085	WV6d5whTXgQ6gheSL4
NA	-0.217858	7.53647	-2.42402	0.033657	0.363626	-3.67184	uRLpfegEGXwVwguHSU
Mll1	0.205007	8.07263	2.42324	0.0337036	0.363626	-3.67309	oQVAdf.ShUnRd7QFWk
Tbc1d17	0.199183	8.81521	2.42318	0.0337073	0.363626	-3.67319	fp2e5979a6edN69CKg
Slc29a3	0.255691	8.80027	2.42313	0.0337105	0.363626	-3.67327	xE569ep3uXipKcHJ6A
Psmd10	-0.216312	8.28764	-2.42289	0.0337248	0.363626	-3.67365	ZkepOdJ6UxID74Pfnk
Aldh4a1	0.213125	8.14011	2.4226	0.0337419	0.363626	-3.67411	9Us7nuunjfO7Rf5elE
Rasl11a	-0.208605	8.06669	-2.42138	0.0338152	0.364178	-3.67606	31AmAm11leq41J0jIc
Mettl3	0.201482	9.16887	2.41982	0.0339093	0.364952	-3.67855	um9IlOpxKURfCKHvxk
Zfp524	-0.200363	7.84321	-2.41932	0.0339391	0.365034	-3.67934	HKuZ9FilDHdaZTxAZA
Tctex1d2	-0.228873	10.364	-2.41826	0.0340031	0.365472	-3.68103	orpJP6u.cc_Db6gu4c
Ddah1	0.202831	9.4419	2.41791	0.0340243	0.365472	-3.68159	ohnL5SeXnXDsRS0ISA
Ganc	0.206503	7.85413	2.41636	0.0341181	0.366038	-3.68406	3qeocgyRKj6R_3ykYU
Trpv4	0.227752	8.49706	2.41506	0.0341967	0.366038	-3.68612	fPz53XSgDqukotRWac
Acta2	-0.246534	12.2747	-2.41492	0.034205	0.366038	-3.68634	Tqo4JUiQiKjXhngs1g
B3gat2	-0.227666	7.57374	-2.41465	0.0342215	0.366038	-3.68678	3VPz07EwbP.39VT_dE
Adrb2	-0.205772	7.51545	-2.41463	0.0342231	0.366038	-3.68682	ZofgM17t_hf3nuEOpU
Zhx3	0.210031	7.82566	2.41423	0.0342471	0.366038	-3.68745	rrnqTR6Ej17irv.AvU
NA	0.226497	10.072	2.41422	0.0342478	0.366038	-3.68746	TPKKv3npXkn59Xmjyk
NA	-0.211018	8.3013	-2.41381	0.0342725	0.366038	-3.68811	Kel91c.89ykRLrICsI
NA	0.222873	7.20851	2.41358	0.0342865	0.366038	-3.68848	TJUqH514W0I6N.NlGk
Cobll1	-0.265816	8.40255	-2.41255	0.0343491	0.366038	-3.69012	cUoS2cM8V57hEfRYUk
Acaa1a	0.197802	11.9675	2.41217	0.0343722	0.366038	-3.69072	Q6hFevkCU.sX_Kio5I
Ly96	-0.249974	8.38099	-2.41205	0.0343797	0.366038	-3.69091	Hnfe.g.RTT0WW47Q8g
Gabpa	-0.215885	7.50629	-2.41169	0.0344018	0.366038	-3.69149	KhcoXXqi3wr.3wM.Ik
AI846148	0.19852	7.59599	2.41168	0.0344025	0.366038	-3.69151	opPqXuiBF9XDX2eFxU
Erbb2ip	-0.192015	7.69433	-2.41154	0.0344106	0.366038	-3.69172	igsOTpz_h4gC5TKIUk
Gm10063	-0.217105	12.5854	-2.41034	0.0344843	0.366392	-3.69364	3g3SlCjtNigx9C5CAw
Nmral1	-0.212423	8.492	-2.40992	0.0345102	0.366392	-3.69431	NEV4BeNoE9N4V5h0FU
Arl4c	0.218369	7.36253	2.40991	0.0345107	0.366392	-3.69433	xq5L4e8svuSwLQle64
Ubfd1	0.219952	8.65929	2.40951	0.0345348	0.366412	-3.69495	ogshKJdy7kDSeunyeU
D4Ertd22e	0.234818	11.3683	2.40884	0.0345761	0.366613	-3.69602	udFcFVFmp14tpI8JP8
Als2	0.198024	8.7014	2.40806	0.0346238	0.366883	-3.69726	W6MUSud9bdN57HaKYk
Golga5	0.201551	8.91211	2.40674	0.0347051	0.367068	-3.69936	WdFIDkU4UFsaQuBIlE
Atp2a1	0.234397	7.62326	2.4059	0.0347571	0.367068	-3.70071	6VgdGqfkpEKQeHJ4_c
NA	-0.265745	8.11115	-2.40586	0.0347596	0.367068	-3.70077	3H01wJO63_oK4CCk4E
Pcyox1	0.309741	9.23813	2.40547	0.0347832	0.367068	-3.70138	ZJHduj2xro.uSZl10g
Cops5	-0.216713	11.012	-2.40516	0.0348024	0.367068	-3.70188	TUSlK7_P7eILyJLaCU
NA	-0.217187	8.93368	-2.4044	0.0348494	0.367068	-3.70309	TkXMn6wSk7.IXr6ulI
Tapt1	0.220595	10.5602	2.40409	0.0348684	0.367068	-3.70357	Tnvd4I_T9f5I536i7o
Cdca4	-0.208	8.23503	-2.40403	0.0348726	0.367068	-3.70368	fpRS1U6J0bu_4VIhIw
Cops7a	-0.284145	9.0231	-2.40362	0.0348976	0.367068	-3.70433	0BF4SJ4iBSfekUFJlI
8430427H17Rik	0.239878	7.23945	2.40352	0.0349036	0.367068	-3.70448	i1dXP3QqUQOHUSuvMo
Ppp1ca	-0.220179	12.4641	-2.40324	0.0349213	0.367068	-3.70493	ugYjW63uXQNWoj.XiU
Sh3bp5l	0.195788	10.5352	2.40318	0.0349248	0.367068	-3.70502	NjrRDgBe6v4rp70pJE
Pafah2	0.220366	8.17246	2.40308	0.0349312	0.367068	-3.70519	6kGjoOPi6Kvq4Verzw
Ccdc90b	-0.203929	9.58949	-2.40146	0.0350318	0.367573	-3.70777	BgCe0dAXp_MyC1813g
Rfx1	0.247631	8.66946	2.40142	0.0350343	0.367573	-3.70783	QpdX1S50CzUZm6y.Ls
Ppic	0.219863	13.4564	2.40099	0.0350609	0.367573	-3.70851	BEa9fuN1P6uFYq.v4o
Anks6	0.204113	7.49193	2.40086	0.0350687	0.367573	-3.70871	6Yqbj36Aj.1_UhzNzw
Poldip2	0.271532	11.5053	2.40017	0.035112	0.367636	-3.70982	6lUrfKPX0Ucy8e8itc
Sumo1	-0.247876	8.90607	-2.40005	0.0351193	0.367636	-3.71001	3Xklmu_57IgqGj_wF0
Hmox1	-0.213878	11.3972	-2.39937	0.0351618	0.367706	-3.71109	9KiMXhEvV0UAkTUlLo
Ank1	0.247518	7.54363	2.39903	0.0351828	0.367706	-3.71163	BZ1b5yyie.yii.qt1E
A230050P20Rik	0.257914	8.4858	2.39887	0.0351931	0.367706	-3.71189	3glecdTd9FgMAp3p90
Ppm1f	0.261845	7.11443	2.39805	0.0352438	0.368002	-3.71318	KE5TupflCrz9KrfXqI
Khdrbs1	-0.200854	9.68747	-2.39667	0.0353306	0.368142	-3.71538	WiDF.l1RF5FIBMYI84
Mef2b	-0.193233	7.51436	-2.3963	0.0353534	0.368142	-3.71596	iHuTRwpXtX16qWeTQw
Gipc1	-0.237489	7.81561	-2.396	0.0353722	0.368142	-3.71644	faSVRKWTYqfRw7Qons
Tpm4	-0.206857	9.3366	-2.39598	0.0353738	0.368142	-3.71648	3CiOSWd0Flk1B56KKA
Hspa9	0.240859	13.9011	2.39492	0.0354404	0.368142	-3.71816	leyuSCcrS6Mkvu8lMk
Bbs12	0.197281	6.99726	2.39464	0.0354578	0.368142	-3.7186	fE7GyuXjilIIqj6NV4
NA	-0.218607	8.8215	-2.39448	0.0354676	0.368142	-3.71885	fOCOsll7ShbigTqvfY
Mrpl18	-0.212455	9.21831	-2.3944	0.0354729	0.368142	-3.71899	fSVhuiLCgBgmulWi9E
Crls1	-0.283529	7.9215	-2.39403	0.0354963	0.368142	-3.71958	K3i92HfodbopRGlO_k
0610007P14Rik	-0.275891	9.88647	-2.39393	0.035502	0.368142	-3.71972	QonpcqInr_aOeeMeeQ
NA	-0.226993	8.66616	-2.39367	0.0355188	0.368142	-3.72015	fuUIB8iXySSPsuFSK4
Nxt1	-0.268629	9.69865	-2.39354	0.0355268	0.368142	-3.72035	9SXtTjhnEUJSFFufus
Irf2bp1	0.207136	9.05663	2.39286	0.0355698	0.368142	-3.72143	TUcrrl.7Uup57_yy7E
NA	-0.259493	9.37733	-2.39272	0.0355785	0.368142	-3.72165	fTwoSqO0ScT.gXXV7Q
Alas1	0.243785	10.8738	2.39146	0.0356581	0.368142	-3.72365	udLz0QFUpTxTFRMslI
Cr1l	-0.194232	7.77402	-2.39111	0.03568	0.368142	-3.7242	HWgVJlP3q6h5.cRT_U
NA	-0.208481	9.2837	-2.39058	0.0357137	0.368142	-3.72505	QvSnhPl2NhLjntvRWE
Slit2	0.369618	8.26613	2.39055	0.0357159	0.368142	-3.72511	uve_nhfjt4U_OUeB7o
Ap1s1	-0.232263	9.16443	-2.39049	0.0357192	0.368142	-3.72519	3d0XdVSFX3foqHaef8
Ubac2	0.196958	9.72698	2.39045	0.0357222	0.368142	-3.72526	3KSVe4kIknsoPhh7Vs
NA	0.192383	7.27962	2.39008	0.0357454	0.368142	-3.72584	BsSn1SeHUT.D_xjgKs
Dgkz	0.208702	7.92926	2.39002	0.0357493	0.368142	-3.72594	6qTVIB0Il57PR_Vnlc
Sugp2	0.29313	8.33659	2.38933	0.0357932	0.368363	-3.72704	xv71716O5tuQvj3sXo
Shroom2	0.217574	8.69288	2.38776	0.0358929	0.368856	-3.72953	Whfn7rSf_6fxXgd5Xo
Rab24	0.243926	8.95138	2.38744	0.0359129	0.368856	-3.73003	ucSe_00eLRS03pUug8
Ccl7	0.231327	8.43764	2.38741	0.0359148	0.368856	-3.73008	xoLeZ4JU0gurYopzJM
Rpl22	0.214954	10.6835	2.38713	0.0359326	0.368856	-3.73053	9m.X1B9K5JVXbrya3w
Cxx1b	-0.214345	7.87032	-2.38681	0.0359532	0.368856	-3.73104	0NSQJEnhVNCLWiJdSU
Npffr2	0.241654	6.74808	2.38566	0.0360261	0.369375	-3.73285	oeeuSgWu3QBUrqgD_o
NA	0.278519	12.8021	2.38498	0.0360698	0.369559	-3.73394	uBo1Elscw06Vih9A60
Irgq	0.233974	7.05919	2.38468	0.036089	0.369559	-3.73442	WcrHg6iyrc5lILu01I
Arl5a	-0.20585	8.07357	-2.38426	0.0361161	0.36958	-3.73509	chKv18fBo.iZ973UBE
NA	-0.217016	13.1135	-2.38386	0.0361413	0.36958	-3.73571	To8PDH6eB6KPty.1J4
Calml4	0.208809	7.13858	2.38359	0.0361585	0.36958	-3.73614	KhxwqJQjQiJI4iX2qU
Bglap	-0.231505	7.09568	-2.38187	0.0362689	0.369812	-3.73887	3VIXJIRTihTf3nR3ng
NA	-0.210595	7.09671	-2.38159	0.0362873	0.369812	-3.73932	9U_Cu9pxSUhXMJxSEk
Chtf8	-0.243109	8.1064	-2.38136	0.0363017	0.369812	-3.73968	oinZxJFo8noBdeohcQ
Atg2b	0.234032	9.23859	2.38128	0.0363067	0.369812	-3.7398	QvCh8uSVvLtCpPoLqc
Angptl7	-0.229135	7.37881	-2.38089	0.036332	0.369812	-3.74043	r7SLXqoiKJHoQTnmrc
NA	-0.41646	11.4671	-2.38088	0.0363324	0.369812	-3.74044	fXUJ9IMf4BNPdT9I6w
Faf1	0.224291	7.95433	2.38079	0.0363385	0.369812	-3.74059	QcF7V3i6D_n0cSr9cU
Apip	-0.246649	7.32745	-2.37992	0.0363944	0.370152	-3.74196	xVL6IA6D7sJQujlwk0
Gnaq	0.274433	8.15404	2.37955	0.0364182	0.370166	-3.74255	cSdHs4EaE_eHrDgud0
Afg3l1	0.209112	9.7267	2.37833	0.0364969	0.370737	-3.74448	uP7IqRaSXIooRNX14o
Spr	-0.256609	8.86991	-2.37763	0.0365422	0.370785	-3.74559	6p_eQChF9S3olTuh9w
Tmem178	0.191724	6.87115	2.37756	0.0365468	0.370785	-3.74571	NZ3t.tei9AZsIAEhQU
NA	0.21795	9.40752	2.37648	0.0366167	0.371262	-3.74742	ZmKKSs6N4SuoTnocA4
Sspn	0.220478	9.69903	2.376	0.0366482	0.371262	-3.74819	ou5ZIzJq9F.swu5ZIw
Nfatc1	0.235863	8.18707	2.37498	0.0367145	0.371262	-3.74981	iZeXdt7FU788k06L5M
Gnl3	0.198639	10.8234	2.37443	0.03675	0.371262	-3.75067	iUqJ7ReJDQSSsJTeGo
Nme7	-0.214253	7.70559	-2.37433	0.0367566	0.371262	-3.75083	BXh4RCNBCJHsdekPPE
Sri	-0.299098	9.66473	-2.37407	0.0367736	0.371262	-3.75125	Tip3RIyf2SGo9q0EKI
Ythdf2	-0.211456	7.78394	-2.37383	0.0367889	0.371262	-3.75162	Hu3eebWWKYp1i7SoQA
NA	0.23331	7.91789	2.37381	0.0367905	0.371262	-3.75166	HaU0_oIilX635AfzlU
Col11a1	0.487994	9.72974	2.37347	0.0368123	0.371262	-3.75219	lVdjILiI2MtjFDoNOs
Nfic	0.188457	9.40043	2.37336	0.0368194	0.371262	-3.75236	6HPxcHk658KVZhFQiU
Fam96b	-0.217151	8.81805	-2.37222	0.0368939	0.371405	-3.75417	ElLhpqYoI4oLloSTYY
Plxnd1	0.241011	7.24516	2.37218	0.0368969	0.371405	-3.75424	rSgKigpijkqeyehx0s
NA	-0.225579	9.20724	-2.37165	0.0369314	0.371405	-3.75508	xO6XnmQqhrnXJ4Q7T4
NA	-0.293555	9.78085	-2.37117	0.0369629	0.371405	-3.75584	KifcfcLeLUtADi38Ik
Peg10	-0.199755	7.09166	-2.37088	0.0369819	0.371405	-3.7563	BpYnSKgcSoDS7yi4Po
NA	-0.215498	8.04267	-2.37047	0.0370089	0.371405	-3.75695	BQvlUkjX0K37472TV0
Afg3l1	0.202744	8.83063	2.37045	0.0370096	0.371405	-3.75697	rIK_kpt16ICC56ICWE
Tmem167b	0.208183	9.00564	2.37039	0.0370141	0.371405	-3.75708	xOKsEM8fSPSnpulFBU
Snrpa	-0.238902	10.1045	-2.36917	0.0370936	0.371849	-3.759	9J2aCoglvlqgjL7u3s
Msn	-0.199747	8.69421	-2.36878	0.0371192	0.371849	-3.75962	3srwScnVNX5S17j_QI
Hbp1	0.212027	10.8105	2.36855	0.0371343	0.371849	-3.75998	reS5FH5H8dXWn3iEiQ
NA	0.25911	13.2925	2.36833	0.0371488	0.371849	-3.76033	lrU3nuUXiMue68w7f8
Polr2d	-0.282154	9.87928	-2.36776	0.0371867	0.372003	-3.76125	Bn6feiKAgKenPjnsrk
Ankzf1	0.239947	7.85326	2.3664	0.0372764	0.372673	-3.7634	ZXInd9ddOCfhP6COro
Nsdhl	-0.229777	7.65644	-2.36547	0.0373376	0.373059	-3.76487	ulMOgQnvTrg0CYpStE
Thsd4	0.283026	7.97614	2.365	0.0373687	0.373143	-3.76561	lUX336l30T1fT6e6.o
4930453N24Rik	-0.202184	10.6834	-2.36269	0.037522	0.374305	-3.76928	9nkgEEeFNzdwlHljuI
Btbd9	-0.202273	7.26202	-2.36225	0.0375509	0.374305	-3.76996	Eg6oRwg84eod6cRuUU
1700034H14Rik	-0.196486	9.14754	-2.36221	0.0375533	0.374305	-3.77002	0kKBrE5ILoIgVKi6Us
Scrib	0.244538	7.95568	2.36153	0.0375985	0.374436	-3.7711	ZleCE4Z7kkltre5pag
NA	-0.255873	10.7606	-2.36133	0.037612	0.374436	-3.77142	ZQkLp6Ov9gLrPMOeSg
NA	-0.20336	7.54557	-2.36031	0.0376797	0.374883	-3.77303	ZoM97Asg3tHFOlek0E
Zfp869	0.190612	8.56455	2.35929	0.0377479	0.375335	-3.77465	ltF6gKLdHLhe3i8r2U
5033414D02Rik	-0.191776	10.8076	-2.35816	0.0378235	0.375502	-3.77644	Qn030XFLOF6nGgd1xI
Atic	-0.205443	8.26569	-2.3581	0.0378273	0.375502	-3.77652	0rgiJIjdQ5j40s7haQ
Aacs	0.199248	10.0146	2.35778	0.037849	0.375502	-3.77704	6lW51dcMvXqd.c_4e0
Tubb2b	-0.2509	8.36885	-2.35768	0.0378559	0.375502	-3.7772	xaLC9SulSS6u6CqKNM
Ctsk	0.201675	12.1381	2.35705	0.0378981	0.375594	-3.7782	roRBKk.94i_6He56yE
Carm1	0.190185	8.06887	2.35675	0.0379177	0.375594	-3.77866	iJElJ6F3X0HFKUTrRQ
Gm5069	-0.258556	8.43504	-2.35651	0.0379338	0.375594	-3.77904	rTdXRD9RVIV0ywSjiU
Rai12	-0.213402	7.37898	-2.35609	0.0379621	0.375649	-3.77971	67sSId6JpV1uwlV4gw
NA	0.204903	7.54121	2.3556	0.0379952	0.375664	-3.78049	NR67gK_u4CsQ3SK2tI
Spg7	0.203316	9.00564	2.35525	0.0380189	0.375664	-3.78104	iuMBzihPimdPpWWVTo
Stx17	0.191696	7.65238	2.35487	0.038044	0.375664	-3.78163	ESSUiRKtKpYKvF3yfc
Zfp689	0.196487	6.94801	2.35471	0.0380549	0.375664	-3.78189	it7.9OjDi5XevKpLlI
Bop1	0.230097	9.23646	2.35326	0.0381525	0.376267	-3.78418	rp8JSCoK6z4xDtFR4o
Tm2d2	-0.189673	10.8017	-2.35313	0.0381618	0.376267	-3.7844	3UowFC4u.NR0SX9uFc
Fat1	-0.20624	7.70815	-2.35223	0.0382223	0.376638	-3.78581	93FWWM7WBdIBCmemIE
Dusp28	-0.208969	7.6253	-2.3516	0.0382651	0.376639	-3.78681	up.q75VN_OssSgbceI
NA	-0.218954	7.59524	-2.35086	0.0383147	0.376639	-3.78797	TvfVPHUate3cJ9eEDk
Stx5a	0.189072	11.5216	2.35046	0.0383424	0.376639	-3.78862	xE55Jc.XVDxJCHtJdA
Cib1	-0.251506	10.1771	-2.35038	0.0383476	0.376639	-3.78874	f54julCvOXmu0qUuWk
NA	0.194073	11.2052	2.35029	0.0383536	0.376639	-3.78888	lbl6uC9dP_nrO7I.X4
Cnrip1	0.211253	7.68013	2.3502	0.0383597	0.376639	-3.78902	0vug_he6dNX_kJxTIc
NA	0.191263	8.35373	2.34891	0.0384476	0.377007	-3.79107	EQIAueqoKec00ioOFQ
Nsmce2	-0.191254	10.433	-2.34816	0.0384983	0.377007	-3.79225	iOUmMpelCSZ7_awV_A
Klf12	-0.194003	6.87673	-2.34811	0.038502	0.377007	-3.79233	QCyV3ucjJnTF_105TU
Rars	-0.203025	10.3862	-2.34801	0.0385082	0.377007	-3.79248	iG9K4B7mXzoXnoIKng
Gm11425	-0.195826	13.8367	-2.34796	0.0385117	0.377007	-3.79256	300CV0KJRYiEoIJIIE
Naa38	-0.211366	11.2315	-2.34696	0.0385802	0.377315	-3.79415	o4Iho95HYfqgTWJIl0
Msi2	-0.238213	9.47448	-2.34682	0.0385896	0.377315	-3.79436	ZnSVLXqRIRxEKQ56D4
Naa25	0.23575	8.72073	2.34624	0.0386291	0.377315	-3.79528	0KoXfILxI6Q7ghUl5I
Smc1a	0.188235	10.3706	2.34578	0.0386603	0.377315	-3.796	iFVzTo2ThFOVfOfu5M
Itpr2	0.254449	8.41597	2.34575	0.0386625	0.377315	-3.79605	KNo5eXTRIqOiOiqJgQ
Nfix	0.205498	7.92003	2.34507	0.0387091	0.377315	-3.79713	rVfXOXj1AFFJGlUhpk
Yipf2	-0.235403	7.47035	-2.34504	0.0387115	0.377315	-3.79718	fTuuUkVQnEXU3VDtec
NA	0.213901	8.6287	2.3445	0.0387482	0.377315	-3.79803	0duTAuOideUiCRqSxI
NA	-0.239258	10.8406	-2.34448	0.0387495	0.377315	-3.79806	NnUTghORRb5fREbwd4
Akap9	0.270102	8.83268	2.34407	0.0387778	0.377367	-3.79871	uueehixfmuV5n.fECc
Chd4	0.231185	9.06885	2.34304	0.0388484	0.377752	-3.80034	KDrlfXnoiEJJLJkmVk
Chic2	-0.216239	10.376	-2.3425	0.0388854	0.377752	-3.80119	ie8O5rr5.unl7nnnkY
Mettl1	-0.251822	9.31915	-2.34216	0.038909	0.377752	-3.80173	rZe3WCwZTgEX1w.fWQ
Hdgf	-0.199099	10.1506	-2.34215	0.0389092	0.377752	-3.80173	reee3q5x6oB6U6XkB4
Fmo1	0.202325	7.27181	2.33873	0.0391453	0.37982	-3.80714	9Vf1r0XR6SfrPnq3fk
Ttc19	0.18797	9.06511	2.33745	0.0392341	0.379936	-3.80916	Na7ixj5S6H_vTu.veo
Surf2	-0.280205	8.76377	-2.337	0.0392653	0.379936	-3.80987	ciUn1Lhighl_LhhJOE
Agpat6	0.244973	11.845	2.33673	0.0392838	0.379936	-3.81029	TiJukoQrSJxJ55Uo.w
Aplp2	0.247466	12.2978	2.3366	0.0392929	0.379936	-3.8105	xpXJbl21RzkSPgH0XE
Ddrgk1	-0.278356	9.58274	-2.33647	0.0393016	0.379936	-3.8107	QSnYCnSYikiingbggY
Nck1	-0.186203	8.33101	-2.33624	0.0393177	0.379936	-3.81106	cUSfwetOweiHiAuepQ
Ppp1r15a	0.241176	10.6547	2.33623	0.0393188	0.379936	-3.81109	96kZfIBU3fUS1iXZ30
NA	-0.256785	11.7501	-2.33504	0.0394009	0.380363	-3.81295	iSfXgmrgog4UggAoJQ
Fbxo18	0.191949	7.72637	2.33493	0.0394092	0.380363	-3.81314	fQr9DwErPiS6blHuC0
NA	-0.221265	9.18381	-2.33345	0.0395118	0.380398	-3.81546	Z.6dwdI3d_xyKGt6Lc
1110008F13Rik	-0.200001	9.96297	-2.33343	0.0395138	0.380398	-3.81551	BHFxA2GKCDOqkbqJ0U
Rab21	0.190031	8.10936	2.33331	0.0395216	0.380398	-3.81568	6e8yZ0UVfV_3wboLmQ
Zdhhc3	0.263772	7.29934	2.33304	0.0395406	0.380398	-3.81611	TrOpqf6.e7uwSeRKJ4
Aida	-0.20541	9.966	-2.33292	0.0395494	0.380398	-3.81631	KV4u9Vo4Uh4.XgiJG4
Hexb	-0.252536	9.00192	-2.33285	0.0395541	0.380398	-3.81642	HyC4SG3Ek9Sc407494
Arl16	-0.202864	9.08267	-2.33242	0.0395839	0.380398	-3.81709	3LEh3l.eL1zNeFO_VI
Klc1	0.197091	9.64115	2.33222	0.0395979	0.380398	-3.81741	iEXcsq36IlHdLSQq64
Ube3c	0.204163	9.96988	2.33097	0.0396853	0.380423	-3.81938	0tSTe5einf7nvovK4E
Gm5077	0.197029	6.82737	2.33085	0.0396941	0.380423	-3.81957	xr3r7OiJRgoiIqI.qo
Ube2s	-0.197836	7.47124	-2.33077	0.0396993	0.380423	-3.81969	Q0SA1OquTkkUkmoqeI
NA	-0.212674	9.88903	-2.33049	0.0397191	0.380423	-3.82014	rmun6ZQsAkS.OzUH5c
Rbm33	0.219269	9.24381	2.32979	0.0397682	0.380423	-3.82124	Nku190SoLSGugjeeQU
Sesn1	0.215297	8.96233	2.32958	0.039783	0.380423	-3.82157	oVOV54XahXh.grzEnU
Tmem14c	-0.195953	10.8989	-2.32957	0.0397836	0.380423	-3.82158	Buqkie5teVILu4Dd_g
Mtrf1l	-0.213111	7.38228	-2.329	0.0398236	0.380423	-3.82248	Tpygb3LkDU_7kDHyUo
Mtus2	-0.189415	7.41668	-2.32861	0.0398511	0.380423	-3.8231	KgKNSueSSSDghdAmKM
Ccdc94	-0.197291	7.50973	-2.32799	0.0398952	0.380423	-3.82409	3hJihJhJ4u0uOVFut0
Stac2	0.200645	6.85083	2.3278	0.0399085	0.380423	-3.82438	TYihHj3cVBEX5VP9Vc
Bax	-0.21175	10.8707	-2.32736	0.039939	0.380423	-3.82506	rdcfahVROkhLhTf7p4
Paqr3	-0.237933	7.76304	-2.32729	0.0399446	0.380423	-3.82519	Ene.ajOi41cd9Hq.p0
Tceal1	-0.207956	7.69807	-2.32728	0.0399452	0.380423	-3.8252	cSvuS.z9C7_E7B6Rq0
Ifngr2	-0.196125	7.60052	-2.32725	0.0399471	0.380423	-3.82525	TfdSAKJiOO51ARbgUo
Gm1673	-0.225444	8.73789	-2.32628	0.0400155	0.380708	-3.82677	TX0oXGgBZcSXoZGhog
Ndufc1	-0.220709	12.2234	-2.32617	0.0400233	0.380708	-3.82695	B9mnnpVZWnlied9BGs
Acer3	-0.223876	8.53016	-2.32522	0.0400903	0.380863	-3.82844	crog.qf98ErwS.uetM
Rnpepl1	0.224491	11.0987	2.32507	0.0401013	0.380863	-3.82869	Hnd7l7ecoiFUp7h9Jc
Lsm2	-0.195313	10.0089	-2.32496	0.0401091	0.380863	-3.82886	6ZzuSeUkjiuhEQecSg
Chodl	0.217782	7.65347	2.32426	0.0401583	0.380884	-3.82995	leOi.XQRskfvfdCIvs
Als2	0.199656	8.189	2.32376	0.0401939	0.380884	-3.83074	omS6Xh06gOHSSmkHH8
Tmem111	0.188212	11.5533	2.32279	0.0402629	0.380884	-3.83227	TCuVKLXeFKgu8q5T94
Dkk3	0.348689	8.98699	2.32224	0.0403018	0.380884	-3.83314	TgV3gB36XTIDuSK7tE
Ddx21	-0.202401	8.92597	-2.32223	0.0403025	0.380884	-3.83315	KJayl4gnnngw5agB1k
Ints4	0.190265	9.55	2.32182	0.040332	0.380884	-3.8338	lXIBX7SkUmJYJejuzs
Itpripl2	-0.192111	8.79999	-2.32164	0.0403449	0.380884	-3.83409	0d_0XVIoLRv9RIHufU
Emd	-0.202412	8.59667	-2.32147	0.0403566	0.380884	-3.83435	9oi8.hRQhMaol4t7qQ
Gm10145	-0.210913	11.4419	-2.32147	0.0403567	0.380884	-3.83435	caUkop44KJ_CI1kBug
Traf6	0.23373	7.97592	2.32146	0.0403575	0.380884	-3.83437	o.d7q13u3_O.wPnSVY
Slc22a5	0.209939	8.55176	2.32075	0.0404078	0.380884	-3.83548	0dIsnp5LbtE2urv_70
Cib2	-0.217645	7.18621	-2.32064	0.0404158	0.380884	-3.83566	0OJ6dUF21Y6HEoItU0
Elac1	0.191873	7.54043	2.32047	0.0404283	0.380884	-3.83593	Hsf50lbQVt._MftrRI
NA	-0.201991	7.66217	-2.32037	0.0404354	0.380884	-3.83609	ulS9fq6MoGAlwF3X0k
2510012J08Rik	0.187248	9.22678	2.31969	0.0404835	0.380965	-3.83715	lqukgK379TofvQWqBU
NA	0.196848	7.83718	2.31931	0.0405112	0.380965	-3.83776	H5XS5QYrlh64cQ44ww
NA	-0.190706	7.89973	-2.31895	0.0405365	0.380965	-3.83832	TPsYGKgeS6Ceih5aK8
NA	-0.217284	11.156	-2.31895	0.0405366	0.380965	-3.83832	ZpJSSinjgon4IjWQO4
Serbp1	0.198602	12.5364	2.31689	0.0406839	0.382044	-3.84156	lQeiND.oh8pZUobrpI
Gorab	-0.206598	7.78127	-2.3167	0.0406979	0.382044	-3.84186	le9UAH4euT7nI.g7sw
Snap29	0.20257	7.98492	2.31593	0.040753	0.382344	-3.84307	lW8eG7B8kk8i4bfS_s
NA	-0.188176	7.11463	-2.31478	0.0408358	0.382402	-3.84488	lbQTjZZkHHpM8fRYng
Rrm2	-0.261199	9.84956	-2.31443	0.0408613	0.382402	-3.84544	3zJXp7Gg9ELi.iVLro
NA	0.217711	7.16539	2.31422	0.040876	0.382402	-3.84576	Wni4ursi6H6uJ6e0e4
Cenpq	-0.298121	8.51842	-2.31394	0.0408965	0.382402	-3.8462	Zfh1wIvo.7.rvwlu9Q
Rbms2	0.227547	10.103	2.31393	0.0408974	0.382402	-3.84623	NHVO3OUEcXNnR3W6eE
Mcts1	-0.216256	11.3194	-2.3136	0.040921	0.382402	-3.84674	WsdLokDNO7Xp8H3Vok
Srpx	0.226914	7.11214	2.31359	0.0409219	0.382402	-3.84676	EV4gCCI415KeI6lIfk
Galnt9	0.200911	6.83578	2.31264	0.0409905	0.382443	-3.84825	T5H.fVCrScpHR6kat0
Vars2	0.228317	8.63092	2.31201	0.0410359	0.382443	-3.84924	0UT1097KKiStoC5Rj0
Adk	-0.190752	10.748	-2.31154	0.0410703	0.382443	-3.84999	fUvfQoJfjobTl874zU
Klhl17	0.228177	7.89751	2.31151	0.0410722	0.382443	-3.85003	Hq33OiepEQTkfI1xEk
Tcf25	0.251881	7.43939	2.31124	0.041092	0.382443	-3.85046	9dJeoF8igHoKnoLtkk
Rpl30	-0.230942	8.44421	-2.31109	0.0411028	0.382443	-3.85069	o764uJ3mqwGPKadqic
Golga3	0.21443	9.0597	2.31079	0.0411245	0.382443	-3.85116	rQBLvVIhqepQ4Ue_10
Rcan1	-0.186716	7.4275	-2.31067	0.0411332	0.382443	-3.85135	iiJi29vCbeVbgAkg5M
Tm9sf2	-0.210484	8.35167	-2.31042	0.041151	0.382443	-3.85174	3e6MRH979R8LgHtqf4
Pgap3	-0.183645	7.15816	-2.31027	0.041162	0.382443	-3.85198	0_o66F1R0vV.tInod0
Nudt21	-0.21689	8.31038	-2.31	0.0411818	0.382443	-3.85241	f17OSCwCCW3c4kSfEY
AI646023	0.1944	8.40377	2.30794	0.0413319	0.38335	-3.85565	W3ergCgJ0dteoipdo0
Synj2bp	-0.264718	8.99816	-2.30793	0.0413325	0.38335	-3.85566	0oSNBLO3UGEuk3G0ls
Gpx8	-0.209642	11.8728	-2.30768	0.0413503	0.38335	-3.85604	9EQovalc0fQbXp.1uQ
NA	-0.269372	11.0085	-2.30669	0.0414227	0.38335	-3.8576	iSVKdUCudCtXuCFUyA
Cdc42se1	0.194487	10.5953	2.30665	0.0414257	0.38335	-3.85767	H3_JEt966Md15NicX0
Usp2	0.191797	7.56227	2.30601	0.0414725	0.38335	-3.85868	iUcxJceWC1rxKYOkR8
Rps3	-0.364853	12.7497	-2.30597	0.0414755	0.38335	-3.85874	WWLxFBShIDTz.JRShE
Ctage5	0.217259	11.5681	2.30589	0.0414813	0.38335	-3.85886	WRKKXhJvG3xaS0.W3Q
NA	0.221347	9.8733	2.30527	0.0415267	0.38335	-3.85984	ZiEB7J6W348CULrV7o
NA	0.21492	8.54534	2.30506	0.0415419	0.38335	-3.86017	EXVWiHbEjhSFTLvHEU
Ankrd50	0.203958	7.85533	2.3047	0.0415681	0.38335	-3.86073	fSRJVTngkt1FEWDA5I
NA	-0.199062	7.24197	-2.30465	0.041572	0.38335	-3.86081	EqxIq6F7AHhHj17oqI
Krcc1	-0.232111	8.67008	-2.30451	0.0415824	0.38335	-3.86104	ideKdR4DBLQon6.zuQ
NA	-0.222093	11.1172	-2.30388	0.0416284	0.383491	-3.86202	Biih1o1p2mdldnZTog
Gnl3l	-0.212284	8.95286	-2.30326	0.0416741	0.383491	-3.863	xu2wtEaqfP86Twn.J8
Gm14439	-0.241838	7.76958	-2.30305	0.0416893	0.383491	-3.86332	cigUiYOVBLQXowHujs
Umps	-0.189389	8.98605	-2.30303	0.0416909	0.383491	-3.86336	imqNL.hLu7ovXzEm8U
D10Wsu52e	0.216233	10.0048	2.30151	0.0418027	0.384305	-3.86574	xCE4h0KXhCNYPkie_c
Fcf1	-0.252115	9.88382	-2.30045	0.0418809	0.384573	-3.86741	flEvhbhcwYINaCNXps
Ppp2cb	-0.185574	11.1188	-2.2997	0.0419361	0.384573	-3.86858	iuZUPHnFvuoFKec06A
Xpnpep1	0.21809	11.5383	2.29959	0.0419447	0.384573	-3.86876	TrnKF0tGtF_O9OIV1w
NA	-0.209002	7.81497	-2.29905	0.0419842	0.384573	-3.86961	KLxQpoLi5G6KHo_faI
Nrp1	-0.224613	9.35717	-2.29881	0.0420018	0.384573	-3.86998	WHKbz0upX.joTuF7JU
Ccdc88a	0.210261	8.46109	2.29877	0.042005	0.384573	-3.87005	0VHd7DLRySvu.MkFPo
Mia3	0.202129	7.86714	2.29864	0.0420147	0.384573	-3.87025	f64EknUonfdWcKW6OI
Aifm1	-0.192767	7.80071	-2.29858	0.0420188	0.384573	-3.87034	H0kxP9.OyiSg2BCXe4
Fkbp2	-0.277867	10.1729	-2.29729	0.0421151	0.385064	-3.87238	xiniejXhDHtT_Xi5Xo
Zfp523	0.200879	10.1339	2.29722	0.0421198	0.385064	-3.87248	Z9ed6u66QGpo4s.DAI
BC048355	-0.214803	8.16827	-2.29687	0.0421461	0.385064	-3.87303	6s9mjbNWnmmc6grnR4
Trappc9	0.210133	7.27584	2.2966	0.0421661	0.385064	-3.87346	3QVCQoqIS7q4kq4kpM
Upf2	0.187047	9.47856	2.29544	0.0422521	0.385636	-3.87527	inlQ30Un0gN4X_WOeQ
Cdc42bpb	0.20214	8.99057	2.29504	0.0422823	0.385697	-3.87591	rXV9VvpufrhGPSriR8
Erdr1	0.392017	7.18355	2.29403	0.0423572	0.386128	-3.87748	6upuDoC3BW793vSbWU
NA	-0.228215	6.74519	-2.29345	0.0424006	0.386128	-3.8784	HOsm5U41Idqoh4pKK8
Msl3l2	-0.235174	7.6592	-2.29294	0.0424385	0.386128	-3.87919	9Snm7hJKCSXdc70ioM
Tmpo	-0.223587	8.82711	-2.2925	0.0424717	0.386128	-3.87989	0kpPByotRiKtiCB1Cg
Ttc29	0.187389	7.51457	2.29247	0.0424743	0.386128	-3.87994	NWSfV3gF3oHXVuDUwo
Mfap3	0.2336	9.49854	2.29236	0.042482	0.386128	-3.8801	07hBHSXbgDd6ufOle0
Capzb	-0.204105	11.3865	-2.29221	0.0424937	0.386128	-3.88035	KlseVPEL4XUa45zp5A
Hspe1	-0.256223	9.91888	-2.29144	0.0425515	0.386439	-3.88156	rlgHsFArpPOfUgC3Qo
Gpsm1	0.201282	9.29105	2.29088	0.0425932	0.38652	-3.88243	lnxO7_U7706tf3hWIo
NA	-0.317881	11.0489	-2.29069	0.0426074	0.38652	-3.88273	WLkRSdYjRRQofgogio
Ftl1	-0.25806	13.4423	-2.28903	0.0427318	0.38713	-3.88533	0kn_wW11Jd7Qt_hQsA
Fxn	-0.212338	10.1154	-2.28866	0.0427597	0.38713	-3.88591	Eehaggersd04abt3k4
Usp20	0.200334	8.64295	2.28841	0.042779	0.38713	-3.88631	inT5HHuGS3r_70g7RA
Snurf	-0.270195	8.68387	-2.2884	0.0427793	0.38713	-3.88632	uqJaI5SGfr3ii4.kGQ
Setd1a	0.223688	7.9691	2.28799	0.0428105	0.38713	-3.88696	Bql.pVy16gd7l6BXl0
Actr1b	0.232042	9.20262	2.28792	0.0428158	0.38713	-3.88708	3uVEftLcLc53Es15xU
Rai12	-0.200297	10.0961	-2.28745	0.042851	0.387235	-3.88781	fujVHnT_F.BfR81CAg
Aars	0.218172	12.7337	2.28608	0.0429547	0.387905	-3.88996	ZSXin8reSKCgl.3eSA
Ccdc130	-0.196316	8.59771	-2.28585	0.0429722	0.387905	-3.89032	r4g5e5fjsFeMXiTwLk
Pef1	-0.18167	9.64845	-2.28503	0.0430343	0.388086	-3.89161	HPp5cftNXRYhTatIYk
Ddx47	-0.18589	9.2034	-2.28494	0.0430408	0.388086	-3.89174	iZSSK3oTFU7o7LrQ.4
Vars	0.230502	9.91226	2.28465	0.043063	0.388086	-3.8922	ZlX4rUopI4JgvkEhIo
Ebf2	0.198884	6.9992	2.28386	0.043123	0.388414	-3.89344	BUEiVRLX13_rHY9KTo
Impact	0.22473	10.8773	2.28351	0.0431494	0.388439	-3.89398	9k1GyGpIkgnnLiu3tI
Tmem9b	-0.185468	8.81104	-2.28237	0.043236	0.389006	-3.89577	NuI7A5N5XVzAiDXqRM
Dcp1a	0.18299	7.91703	2.28151	0.0433018	0.38921	-3.89712	fSV9aopCCVZlF2Jgn8
Pex6	0.192975	7.83256	2.28104	0.0433372	0.38921	-3.89785	W4l6QG56PnlRVJ4euQ
Cenph	-0.204169	7.71119	-2.28101	0.0433401	0.38921	-3.89791	TRIF.b.D7nTwLpNd5I
Rhot1	0.206549	9.84388	2.28083	0.0433533	0.38921	-3.89818	fv.LxDAglleFHng9UU
Cdk14	0.247731	8.51959	2.27939	0.0434635	0.389986	-3.90044	c53Ozm1MkhHTe4M2eo
Angptl2	-0.193089	7.92124	-2.27882	0.0435069	0.390163	-3.90133	3uOOPaVBVBF9RwndXk
Hif1an	0.190774	8.05792	2.27779	0.0435862	0.390661	-3.90295	lB5eV30XAt73T9qig4
Tbc1d5	0.205276	8.13522	2.27714	0.0436357	0.390892	-3.90396	3jsoDl1_kiYlR_O7HA
Polr2d	-0.244392	10.0462	-2.27607	0.0437184	0.391313	-3.90564	ceNZIbR3nX4vEkUa3g
Ctage5	0.218486	11.259	2.27591	0.0437302	0.391313	-3.90588	WESil4Sbxt8WktP1t0
Eif4h	0.234661	13.1112	2.27444	0.0438434	0.392113	-3.90818	6OaAISlbU1E_epFSeE
Artn	-0.232655	7.36718	-2.27347	0.0439189	0.39253	-3.90971	oScWeeL4dycdQXXq2c
Irak2	0.203682	7.86908	2.27322	0.0439378	0.39253	-3.9101	rSJ53PSd_oo6uSaeSA
Capn2	-0.190159	9.33671	-2.27273	0.043976	0.392658	-3.91087	loSt6BTg9cYjmgJHoI
Hnrnpk	-0.195072	8.05091	-2.27001	0.0441867	0.394308	-3.91512	x0UjsO.y9fEBKvqqKk
Ndufc1	-0.214808	10.681	-2.26967	0.0442135	0.394308	-3.91566	WRrYL3O1qJS0OUBcHo
Rpn2	0.221087	13.7778	2.26942	0.0442327	0.394308	-3.91604	uqVI_3tX_345ekI57g
Ptrh1	-0.21878	8.96752	-2.26876	0.0442841	0.394445	-3.91708	o3rU44HoQlvqAnp3gk
Kctd20	0.180841	9.0647	2.26831	0.0443194	0.394445	-3.91779	f0p8Ru6yGklSNPVydc
Abcf2	-0.25799	9.65838	-2.26829	0.0443206	0.394445	-3.91781	o1RbmsI1RRe0865IG4
Eif1ad	-0.217811	9.77326	-2.26794	0.0443477	0.394445	-3.91835	TodeoEN5OK6ASRKpJk
Sin3b	0.195975	8.33998	2.26768	0.0443679	0.394445	-3.91876	6qjedfBv.iQ.e9Sf4U
Srsf11	-0.206616	9.38698	-2.26706	0.0444168	0.394573	-3.91974	H0kvukSTeEBHu9vhIk
Csnk1d	-0.265738	8.14859	-2.26689	0.0444302	0.394573	-3.92001	caE_eaiCC_U0J_Du0A
Zfp574	0.183741	8.89079	2.26637	0.0444705	0.394717	-3.92081	fKkfVH9Re.rrdQOCS0
Alg9	-0.196752	7.60525	-2.26534	0.0445515	0.395224	-3.92243	BpJ9L09TSL0itJxQJc
Casp4	0.23316	8.55648	2.26475	0.0445977	0.39542	-3.92335	0VRNH7XFiEASinfH00
Plekhm1	0.216275	8.76894	2.26433	0.0446306	0.395428	-3.92401	lkuSKIB557us.i4.5I
Smu1	-0.210209	9.53614	-2.26399	0.0446569	0.395428	-3.92453	utLN60ene_Oj8_K7oE
Timp1	-0.186814	13.6909	-2.26381	0.0446713	0.395428	-3.92482	u3ihxSJbR.n5eUaDUo
Nagk	-0.21255	8.65602	-2.26351	0.0446947	0.395428	-3.92528	QvikWf1QXi4AcfDRRo
Ly6a	0.19584	9.21482	2.26295	0.0447387	0.395601	-3.92616	6nThXopESUkS4IpIPU
C85492	0.210178	7.44844	2.26264	0.0447635	0.395601	-3.92665	o4sp_Rwl59WLuf.kj8
Tcp1	-0.272304	8.67276	-2.26208	0.0448075	0.395601	-3.92752	KvAL3.qUvp_jAO_ujg
Add1	0.194579	7.85884	2.26204	0.0448104	0.395601	-3.92758	cfHqt_j1TfKgSMUoq4
NA	0.185975	9.87627	2.26081	0.0449076	0.396246	-3.92951	NkO.PqJ6i.qruvy5.k
Peg3	0.389773	11.6295	2.26019	0.044956	0.396456	-3.93046	oT_u5FSFX4h4_7BX8Q
Guca1a	-0.219652	7.74954	-2.2597	0.044995	0.396456	-3.93123	Wlig9EjFu.lCNhNBqg
Grpel1	0.191793	7.49837	2.25939	0.04502	0.396456	-3.93173	6pXnU6A03_kf4o0h0U
Gnpda1	-0.205484	7.86434	-2.25856	0.0450854	0.396456	-3.93302	99UpS4uppQszygWzTU
Ampd3	-0.247863	7.67565	-2.25853	0.0450878	0.396456	-3.93306	3e17h7TX1L77smzoFM
Wwp2	0.271908	8.80845	2.25825	0.0451096	0.396456	-3.93349	0pfeKEvU1xf7X1esSU
NA	-0.190589	11.2139	-2.25825	0.0451098	0.396456	-3.9335	cD1KuDoURSdUSZKUaI
NA	0.209468	7.60557	2.25728	0.0451872	0.396456	-3.93502	fn6VEsk0nPUzXQ.k9U
Adar	0.199789	6.89758	2.25705	0.0452047	0.396456	-3.93537	oxQgef3_o.YrqtSULU
Ppp1r13b	0.193169	7.84224	2.25667	0.0452356	0.396456	-3.93597	ieb9PFzpvee6ehORl0
Prkd3	0.180401	8.52409	2.25638	0.0452582	0.396456	-3.93642	WbfEfSdQSUnv_yy88M
Msc	0.192976	6.84743	2.25625	0.0452687	0.396456	-3.93662	BcVLE658utekOeRzTo
Angpt2	0.196314	7.11595	2.25603	0.045286	0.396456	-3.93696	rmU764OaIexz.v99ek
Xpr1	0.182068	8.86093	2.25546	0.0453317	0.396456	-3.93786	xRFW768rjnta4dXgcw
NA	-0.263269	10.4579	-2.2553	0.045344	0.396456	-3.9381	xXEuIxRFSeEoVuOVN4
Rpf2	-0.213697	8.89617	-2.25517	0.0453551	0.396456	-3.93832	66_.HAiD53H4p72v14
Kpna3	-0.224642	7.62281	-2.25509	0.0453614	0.396456	-3.93844	lpNwG71w.7M6nyv_wU
Ppp1r1b	0.214272	12.1356	2.25469	0.0453928	0.396456	-3.93905	Z31fHcpeBV1xnsMDf4
Csgalnact1	0.203047	9.93068	2.25453	0.0454059	0.396456	-3.93931	oNy4hoI.5xP1PR16c4
Timm22	0.181665	6.9301	2.25407	0.0454426	0.396456	-3.94003	xE4mUsQgOeU0ScX6RI
Zmym3	0.185581	7.9536	2.25386	0.0454594	0.396456	-3.94036	0l719LiU5UV_77LiAc
Abca7	0.186106	7.29933	2.25383	0.0454613	0.396456	-3.94039	rv1AXpaSTVAbtJY9eg
Rasl11a	-0.186161	7.33855	-2.25343	0.0454935	0.396526	-3.94102	ZuoBAohf_TlaSuSERg
Tbk1	0.226736	9.35093	2.25308	0.0455214	0.396559	-3.94157	ua9XhCjAuk83T_Fq5U
Snx8	0.212135	10.0876	2.25228	0.0455854	0.396904	-3.94281	xnOo9p2ODgkfzoeao0
Sel1l2	0.187265	6.79863	2.25198	0.0456093	0.396904	-3.94328	EUep4gPXBpc.Zcwo6o
Arhgef3	0.254411	10.7123	2.25152	0.0456461	0.397015	-3.944	3i0K3tJe6giLoaO.64
Prpf19	0.196433	10.166	2.25048	0.0457302	0.397536	-3.94563	E5zU5Jf6lUqBrRXsC4
BC022687	-0.22264	7.64859	-2.24911	0.0458398	0.398278	-3.94776	3unRL6NTi9ILSCMnng
Top3b	0.241719	7.98144	2.24815	0.0459176	0.398625	-3.94926	opQt1X16Q4hEkRKeTc
Rnf103	0.187937	10.1007	2.24802	0.0459281	0.398625	-3.94947	xiSv3xXC7.dX.xDd7U
NA	-0.191556	8.34511	-2.24754	0.0459667	0.398749	-3.95021	uzlRqp_j1BqCUkjktw
Elp3	0.232889	9.9637	2.24684	0.0460236	0.399032	-3.95131	6Kyi8py7ugope3heTo
Zbtb8os	-0.220888	10.525	-2.24646	0.0460535	0.399067	-3.95189	fVCqGF5Ld579H.6GLo
Hax1	-0.201094	9.94785	-2.24619	0.0460761	0.399067	-3.95232	HiHmoqkhHGIdDnwsVI
Gripap1	0.180184	7.58912	2.24539	0.0461404	0.39938	-3.95356	97p6764V47OkiV_qII
Tnpo2	-0.203469	7.28413	-2.24514	0.0461608	0.39938	-3.95395	iequ_5KH8.33mOeyXU
Ifitm3	0.280443	11.3135	2.24443	0.0462181	0.399528	-3.95505	ffRHwyKPWH1rXgufRU
NA	0.204865	8.39124	2.24433	0.0462264	0.399528	-3.95521	EA3zVIkqZd3deRSt1M
Uchl3	-0.199275	9.26951	-2.24329	0.0463105	0.400045	-3.95683	BU0kOXugY_hw1OU_YE
Casp3	-0.201705	6.89766	-2.24255	0.0463712	0.400359	-3.95799	iZkQnIPzkT3R2bwSgo
Fam96b	-0.343857	9.09928	-2.24174	0.0464369	0.400563	-3.95925	9hWiTUeEeig_BssiQs
Ube3b	0.194622	8.67787	2.24142	0.0464635	0.400563	-3.95975	KSJeIvEmpEaiLy_wkU
Clpx	0.208825	7.80922	2.24136	0.0464678	0.400563	-3.95984	xnLoik_v1SekU8sEik
Nptn	0.242225	11.7264	2.24092	0.0465039	0.400616	-3.96052	3BeHq905rHB7I5Ox_4
Aktip	0.178313	7.26377	2.24069	0.0465227	0.400616	-3.96088	xfsrXSernshiTgvFyw
Fam178a	0.227127	8.67479	2.23977	0.046598	0.401054	-3.96232	65LS77k_.7d7XjpBrk
Rbp4	-0.226717	8.0755	-2.23859	0.0466948	0.401678	-3.96416	xkG3KO4L_CP3jyf01o
Srd5a3	-0.189166	9.62459	-2.23814	0.0467311	0.40178	-3.96485	fau3UB5.elkcFLMBJ4
Pdcd2	-0.179403	10.3019	-2.2375	0.0467835	0.402021	-3.96585	ce_BReCkhIdpIJNh6o
C2cd3	0.186921	7.3204	2.23706	0.0468202	0.402126	-3.96654	HeeFIlRfefAyhKc._U
Rbbp9	-0.365874	9.25905	-2.236	0.0469069	0.402549	-3.96818	xyL0l37Iiz0JBHli30
Scamp5	0.211309	8.95936	2.23586	0.0469184	0.402549	-3.9684	okvheViUu3N7sHo4Mw
Raly	-0.197576	8.77301	-2.23542	0.0469553	0.402656	-3.9691	lnhXsHQKEByenAdPfo
Ift88	0.194913	7.69104	2.23495	0.0469935	0.402774	-3.96982	0XG6NR6ldIyAhQAeSU
Ctnnb1	-0.198808	7.33043	-2.23369	0.0470975	0.403455	-3.97178	Kp0DBF3x4.FcWRs1WM
Nfx1	0.191474	7.33392	2.2324	0.0472042	0.404158	-3.97379	0AqIRIRpZRRQ9dNFhE
Tmc6	0.204012	8.26724	2.23176	0.0472573	0.404355	-3.97478	ukJIh_heI1USjuksi4
Ifi30	-0.194249	7.56078	-2.23144	0.0472837	0.404355	-3.97528	34g5UnRI5XEVFUYs7k
Ifrd1	-0.215455	6.98686	-2.23098	0.0473224	0.404355	-3.976	KnYEAnYJA5YjCIkjvo
Ubtd2	0.195228	10.0214	2.23025	0.0473831	0.404355	-3.97714	lK379_Kv7XCI.uq3.o
Tyk2	0.188474	7.58857	2.22992	0.0474103	0.404355	-3.97765	o5MRESgpT_0TO6h3lI
Eef1e1	-0.244868	9.81598	-2.22973	0.0474263	0.404355	-3.97795	Enr.tE9BPFSE0pBN7U
Disp1	0.221775	8.18093	2.22957	0.0474391	0.404355	-3.97819	oTTiNguah4oeUhlAX4
Atf2	0.187667	6.85946	2.22954	0.047442	0.404355	-3.97824	3VKRJXSgvjwBeS5BL8
Nol3	0.178007	7.34328	2.22946	0.0474484	0.404355	-3.97836	Zkidfuzt7h68hVGVdE
Commd1	-0.197785	10.8847	-2.22909	0.0474789	0.404406	-3.97893	ftGkdB0jESV75TDIno
Gnl3	-0.21402	8.01773	-2.22785	0.0475825	0.404843	-3.98086	cH9aSteiZuG_BZL1L0
Npcd	-0.178036	6.86702	-2.22733	0.0476255	0.404843	-3.98167	HqVKaKV1k0uO5P3e0I
NA	0.220444	11.6256	2.22718	0.0476384	0.404843	-3.98191	iCV_r.7PNBxeP_mXpU
Cdsn	0.244153	11.3487	2.22704	0.0476501	0.404843	-3.98212	Kt33y9erLIXXufcipc
Ebp	-0.210571	9.1324	-2.22667	0.0476814	0.404843	-3.9827	WlFW.P3r3P_.14Oezo
Lmnb2	0.227308	8.53113	2.22661	0.0476857	0.404843	-3.98278	0tyLDeStdKre.elenI
Zfp131	0.223936	10.195	2.22623	0.0477179	0.404843	-3.98338	ltzUunEDvtVEEgGuuk
Eps15l1	0.232471	8.71317	2.22595	0.0477413	0.404843	-3.98382	35S3eKzjrjS8p319Q0
Ccdc46	0.189025	6.91592	2.22568	0.0477641	0.404843	-3.98424	6nok4EoghkXPEkkSZI
Sdccag3	0.18941	7.80431	2.22499	0.0478219	0.404843	-3.98531	6uC8COK6HfiGdxeUWo
Stc1	0.223753	6.91902	2.2248	0.0478373	0.404843	-3.9856	ljdd37j_vkfyBP.uWw
Camta2	0.184995	9.03588	2.22478	0.0478393	0.404843	-3.98564	cVWnp1GJH9x_5Op_vw
Nphp4	0.217537	7.21776	2.22437	0.0478739	0.404843	-3.98628	xm1clOsxdYiw11HYi4
Gpx4	-0.19595	11.5128	-2.22434	0.0478759	0.404843	-3.98631	3SVCpKpOeoDlNA6B.E
NA	-0.200381	8.05884	-2.22407	0.0478992	0.404843	-3.98674	ok7oWR78X2voegQ3qg
Mbd4	-0.191458	7.07435	-2.22345	0.0479513	0.405075	-3.98771	Thu2ifdCXfrdxjdbkA
Tnks1bp1	0.187205	7.23618	2.2227	0.048014	0.405397	-3.98887	9s0W1QffkVfSVUHo9U
Kif3c	0.199926	8.39537	2.22212	0.048063	0.405602	-3.98977	f4ANDU9.FH7un619dE
Tada2a	0.201478	7.65759	2.22149	0.0481158	0.405814	-3.99074	T.roKIKhUpRJP0VQik
Lig3	0.185105	8.05758	2.22115	0.0481447	0.405814	-3.99127	lk.EL3ek81VERSOoSk
Bola1	-0.190935	9.22974	-2.22094	0.048162	0.405814	-3.99159	ixOV6U1KYIVWVLoiAE
Stt3b	0.208515	12.7756	2.22016	0.0482284	0.406165	-3.99281	HdaiIg7x5I1f9RrsjE
Traf3	0.203595	8.97613	2.21743	0.0484594	0.407902	-3.99705	KhE5beywWdnuKVTfhI
Eif5a	-0.184581	12.4253	-2.21685	0.0485089	0.40811	-3.99795	9KSS_p2aYmhStC0ub0
Hes1	-0.200062	7.10989	-2.21516	0.0486529	0.408746	-4.00058	KfZ0SaVrTVrcRSQS6g
NA	-0.188839	7.79592	-2.21512	0.0486557	0.408746	-4.00063	3obr3STY6jS5EqDhk0
NA	-0.215044	11.7567	-2.21508	0.0486591	0.408746	-4.00069	3vHqnuY_kCUr1KeQIQ
Gba	0.226521	10.8086	2.21438	0.0487195	0.409036	-4.00179	B2UuOgeEXiSkXqfJOg
Alad	0.300922	10.6128	2.2141	0.0487433	0.409036	-4.00222	xhQnV6l8SCqgLA5nvI
Lmna	-0.195827	10.0265	-2.21366	0.0487808	0.409142	-4.0029	E2fVFgvRXAp6krrhjc
Banf1	-0.183122	11.9678	-2.21286	0.0488489	0.40933	-4.00414	cjp77RXRdc7HUq3OqI
Dpysl4	0.24774	7.20799	2.21264	0.0488677	0.40933	-4.00448	KTnnsUjlpRRaUJeO4s
BC034090	0.211895	7.96428	2.21252	0.0488778	0.40933	-4.00466	iqhnI5ehKbS3wPPACU
Dlst	0.19939	10.0919	2.21188	0.0489327	0.409547	-4.00566	KDnwuv_JnXKXbNeR4k
Sh3bgrl	-0.315549	8.6878	-2.21164	0.0489535	0.409547	-4.00603	u_T6KO.O3uowxXgt7I
Pabpc4	0.211731	12.7471	2.21126	0.0489861	0.409612	-4.00662	BreCE1y.t7oXURQgUI
NA	-0.197335	7.70679	-2.21052	0.0490492	0.409654	-4.00776	fAoEvWkbu_nkmjmuVo
NA	0.220313	7.66946	2.21051	0.0490504	0.409654	-4.00778	BPIo7X_hRaCiu5UiUI
NA	-0.18092	13.1364	-2.21019	0.0490776	0.409654	-4.00827	lXEuIxRFCeEoXuOVNY
Srd5a1	-0.180178	7.11508	-2.21004	0.0490908	0.409654	-4.00851	o5IljH4lL_a7OeCHqw
Anp32e	-0.177349	9.36203	-2.20726	0.0493304	0.410856	-4.01282	Wo_n_.X79LD6B157S0
Entpd4	0.216424	10.4228	2.2071	0.0493446	0.410856	-4.01308	6URPn4S1__0Z7r5J7Y
Gm14325	-0.185308	6.86713	-2.20668	0.0493807	0.410856	-4.01373	EFc4OwUO6wJf5CC64U
Pdlim5	-0.177775	7.30666	-2.20645	0.0494002	0.410856	-4.01408	cb4FeoFOJBxLu0_tpU
Sorbs1	-0.210955	7.28328	-2.20585	0.0494526	0.410856	-4.01501	ZlJRpy5j7NwP14qu.8
Atad2	-0.236017	7.27156	-2.20535	0.0494955	0.410856	-4.01578	QsnXUDGRTfPFG05QJA
Chmp2a	-0.209737	10.1488	-2.20527	0.0495023	0.410856	-4.0159	En2iqyKbhWgmgFTb3c
Nedd4l	0.208389	8.61557	2.20509	0.0495179	0.410856	-4.01618	ESdC5ZVdFlD3Qevluw
Rpl26	-0.190035	13.76	-2.20502	0.0495244	0.410856	-4.0163	u9ooI07fVd.UCJ4hII
Nxf1	0.206833	8.18181	2.20471	0.049551	0.410856	-4.01677	rRCALVfsDJV6MM_3p4
Fam185a	0.188468	8.79429	2.20461	0.0495595	0.410856	-4.01692	ZkqR.hJrufyItH06PU
Snrpd2	-0.205358	12.8513	-2.20436	0.0495813	0.410856	-4.01731	0StV3S50ZLa0IEEZC4
Tes	-0.185129	8.32884	-2.20313	0.0496883	0.410856	-4.01922	ZrvFI6Nd37nF3ifnsg
Snrnp27	-0.216416	8.00551	-2.20279	0.0497178	0.410856	-4.01975	lQIGkjR4oIXoqwBIoI
Cyp4a12a	0.311754	7.70692	2.20237	0.0497545	0.410856	-4.0204	fXw43VwXkV5f3fe7P0
Snrpd1	-0.220473	11.6511	-2.20236	0.0497548	0.410856	-4.02041	BwVS1ujd6JeD3uBLak
Capn2	-0.228036	9.45737	-2.20225	0.0497648	0.410856	-4.02058	9Vr_SGGJw02H_EP_5o
Frk	0.221094	6.96033	2.20211	0.0497767	0.410856	-4.0208	3coqwSocFPJT_uOkfU
Dlgap5	0.270585	8.00243	2.20151	0.0498293	0.410856	-4.02173	xUc4V4KgRSip.A.BOE
Ccdc58	-0.20757	10.3382	-2.20128	0.049849	0.410856	-4.02208	lhI7SSpSveKut3iUko
Cyp2j9	0.200574	6.72513	2.20078	0.0498929	0.410856	-4.02286	6t51T_JawDwrhIi5uQ
Clic1	-0.267954	9.11802	-2.20074	0.0498964	0.410856	-4.02292	Tagg.l1F7UjjgiMick
Pla2g5	0.230991	7.13021	2.20057	0.0499115	0.410856	-4.02319	cIxKonqveI7R0uIAOs
Glrx3	-0.240702	8.75262	-2.20047	0.0499202	0.410856	-4.02334	NX6BL44.rXiC6HBLIg
Tro	0.193811	7.3543	2.20013	0.0499502	0.410856	-4.02387	6VXvxIwZweQQx9U6JQ
Mrpl14	-0.184703	10.5721	-2.19999	0.0499616	0.410856	-4.02408	6ZOVp1YOFUC.h1BBus
Stard6	-0.194898	7.29632	-2.19987	0.0499721	0.410856	-4.02426	cMO5bwxH_FN4k57k9o
[truncated: 14,457 more rows]
